# Supplementary material for: Hydroxonium 1-ammonio­ethane-1,1-diyl­diphospho­nate
Source: Acta Crystallogr Sect E Struct Rep Online. 2009 Mar 19;65(Pt 4):o787. doi: 10.1107/S1600536809008770 (PMC2968973; doi:10.1107/S1600536809008770)
Supplement: Supplementary file 1 [file e-65-0o787-sup1.cif]

##############################################################################
###                                                                        ###
###        Electronic paper (Acta Crystallographica Section E)             ###
###                                                                        ###
##############################################################################
#                                                                            #
# This CIF contains the data in a paper accepted for publication in Acta     #
# Crystallographica Section E. It conforms to the requirements of Notes      #
# for Authors for Section E, and has been peer reviewed under the auspices   #
# of the IUCr Commission on Journals.                                        #
#                                                                            #
# Full details of the Crystallographic Information File format               #
# are given in the paper "The Crystallographic Information File (CIF):       #
# a New Standard Archive File for Crystallography" by S. R. Hall, F. H.      #
# Allen and I. D. Brown [Acta Cryst. (1991), A47, 655-685].                  #
#                                                                            #
# The current version of the core CIF dictionary is obtainable from          #
# ftp://ftp.iucr.org/pub/cif_core.dic. The current version number is 2.4.    #
#                                                                            #
# Software is freely available for graphical display of the structure(s) in  #
# this CIF.  For information consult the CIF home page http://www.iucr.org/  #
# cif/home.html                                                              #
#                                                                            #
# This file may be used for bona fide research purposes within the           #
# scientific community so long as proper attribution is given to the journal # 
# article from which it was obtained.                                        #
#                                                                            #
##############################################################################
                                             
data_I
_audit_creation_method     SHELXL97
_chemical_name_systematic
;
Hydroxonium 1-ammonioethane-1,1-diyldiphosphonate
;
_chemical_name_common     ?
_chemical_formula_moiety     'H3 O +, C2 H8 N2 O6 P2 -'
_chemical_formula_sum     'C2 H11 N O7 P2'
_chemical_formula_iupac     'H3 O +, C2 H8 N2 O6 P2 -'
_chemical_formula_weight     223.06
_chemical_melting_point     ?
_symmetry_cell_setting     monoclinic
_symmetry_space_group_name_H-M     'P 21/c'
_symmetry_space_group_name_Hall     '-P 2ybc'
loop_
    _symmetry_equiv_pos_as_xyz
    'x, y, z'
    '-x, y+1/2, -z+1/2'
    '-x, -y, -z'
    'x, -y-1/2, z-1/2'
_cell_length_a     7.3372(6)
_cell_length_b     10.6553(8)
_cell_length_c     10.6128(8)
_cell_angle_alpha     90.00
_cell_angle_beta     97.7050(10)
_cell_angle_gamma     90.00
_cell_volume     822.22(11)
_cell_formula_units_Z     4
_cell_measurement_reflns_used     3640
_cell_measurement_theta_min     2.72
_cell_measurement_theta_max     29.81
_cell_measurement_temperature     293(2)
_exptl_crystal_description     plate
_exptl_crystal_colour     colorless
_exptl_crystal_size_max     0.36
_exptl_crystal_size_mid     0.27
_exptl_crystal_size_min     0.18
_exptl_crystal_density_diffrn     1.802
_exptl_crystal_density_meas     ?
_exptl_crystal_density_method     'not measured'
_exptl_crystal_F_000     464
_exptl_absorpt_coefficient_mu     0.534
_exptl_absorpt_correction_type     multi-scan
_exptl_absorpt_process_details     '(SADABS; Sheldrick, 2008a)'
_exptl_absorpt_correction_T_min     0.8311
_exptl_absorpt_correction_T_max     0.9101
_exptl_special_details
;
;
_diffrn_ambient_temperature     293(2)
_diffrn_radiation_type     MoK\a
_diffrn_radiation_wavelength     0.71073
_diffrn_radiation_source     ?
_diffrn_radiation_monochromator     graphite
_diffrn_measurement_device_type     'Bruker SMART 4K CCD area-detector'
_diffrn_measurement_method     '\f and \w'
_diffrn_detector_area_resol_mean     ?
_diffrn_reflns_number     5340
_diffrn_reflns_av_R_equivalents     0.0152
_diffrn_reflns_av_sigmaI/netI     0.0153
_diffrn_reflns_theta_min     2.72
_diffrn_reflns_theta_max     28.00
_diffrn_reflns_theta_full     28.00
_diffrn_measured_fraction_theta_max     0.996
_diffrn_measured_fraction_theta_full     0.996
_diffrn_reflns_limit_h_min     -9
_diffrn_reflns_limit_h_max     9
_diffrn_reflns_limit_k_min     -9
_diffrn_reflns_limit_k_max     14
_diffrn_reflns_limit_l_min     -13
_diffrn_reflns_limit_l_max     11
_diffrn_standards_number     ?
_diffrn_standards_interval_count     ?
_diffrn_standards_interval_time     ?
_diffrn_standards_decay_%     ?
_refine_special_details
;
;
_reflns_number_total     1972
_reflns_number_gt     1837
_reflns_threshold_expression     I>2\s(I)
_refine_ls_structure_factor_coef     Fsqd
_refine_ls_matrix_type     full
_refine_ls_R_factor_all     0.0340
_refine_ls_R_factor_gt     0.0318
_refine_ls_wR_factor_gt     0.0943
_refine_ls_wR_factor_ref     0.0965
_refine_ls_goodness_of_fit_ref     1.104
_refine_ls_restrained_S_all     1.116
_refine_ls_number_reflns     1972
_refine_ls_number_parameters     136
_refine_ls_number_restraints     4
_refine_ls_hydrogen_treatment     mixed
_refine_ls_weighting_scheme     calc
_refine_ls_weighting_details
         'calc w=1/[\s^2^(Fo^2^)+(0.0481P)^2^+0.8715P] where P=(Fo^2^+2Fc^2^)/3'
_atom_sites_solution_hydrogens     geom
_atom_sites_solution_primary     direct
_atom_sites_solution_secondary     difmap
_refine_ls_shift/su_max     0.001
_refine_ls_shift/su_mean     0.000
_refine_diff_density_max     0.401
_refine_diff_density_min     -0.611
_refine_ls_extinction_method     'SHELXL97 (Sheldrick, 2008)'
_refine_ls_extinction_coef     0.023(2)
_refine_ls_extinction_expression
                                  'Fc^*^=kFc[1+0.001xFc^2^\l^3^/sin(2\q)]^-1/4^'
loop_
    _atom_type_symbol
    _atom_type_description
    _atom_type_scat_dispersion_real
    _atom_type_scat_dispersion_imag
    _atom_type_scat_source
    'C' 'C' 0.0033 0.0016
                         'International Tables Vol C Tables 4.2.6.8 and 6.1.1.4'
    'H' 'H' 0.0000 0.0000
                         'International Tables Vol C Tables 4.2.6.8 and 6.1.1.4'
    'N' 'N' 0.0061 0.0033
                         'International Tables Vol C Tables 4.2.6.8 and 6.1.1.4'
    'O' 'O' 0.0106 0.0060
                         'International Tables Vol C Tables 4.2.6.8 and 6.1.1.4'
    'P' 'P' 0.1023 0.0942
                         'International Tables Vol C Tables 4.2.6.8 and 6.1.1.4'
_computing_data_collection     'SMART (Bruker, 2001)'
_computing_cell_refinement     'SAINT (Bruker, 2001)'
_computing_data_reduction     'SAINT (Bruker, 2001)'
_computing_structure_solution     'SHELXS97 (Sheldrick, 2008b)'
_computing_structure_refinement     'SHELXL97 (Sheldrick, 2008b)'
_computing_molecular_graphics
;
ORTEP-3 for Windows (Farrugia, 1997) and PLATON (Spek, 2009)
;
_computing_publication_material     'SHELXL97 (Sheldrick, 2008b)'
loop_
    _atom_site_type_symbol
    _atom_site_label
    _atom_site_fract_x
    _atom_site_fract_y
    _atom_site_fract_z
    _atom_site_U_iso_or_equiv
    _atom_site_adp_type
    _atom_site_calc_flag
    _atom_site_refinement_flags
    _atom_site_occupancy
    _atom_site_disorder_assembly
    _atom_site_disorder_group
    C C1 0.9948(2) 0.56114(16) 0.24265(16) 0.0131(3) Uani d . 1 . .
    C C2 0.9672(3) 0.62357(19) 0.36861(18) 0.0209(4) Uani d . 1 . .
    H H2A 1.0741 0.6722 0.3993 0.031 Uiso calc R 1 . .
    H H2B 0.9488 0.5602 0.4299 0.031 Uiso calc R 1 . .
    H H2C 0.8615 0.6774 0.3556 0.031 Uiso calc R 1 . .
    N N1 1.0165(2) 0.66564(14) 0.14939(14) 0.0152(3) Uani d . 1 . .
    H H1A 0.9151 0.7124 0.1391 0.023 Uiso calc R 1 . .
    H H1B 1.0347 0.6329 0.0750 0.023 Uiso calc R 1 . .
    H H1C 1.1124 0.7131 0.1792 0.023 Uiso calc R 1 . .
    O O1W 0.4462(2) 0.70203(18) 0.52441(17) 0.0363(4) Uani d D 1 . .
    O O1 0.63612(19) 0.57626(13) 0.17124(14) 0.0209(3) Uani d . 1 . .
    O O2 0.75556(18) 0.37252(13) 0.27913(13) 0.0208(3) Uani d . 1 . .
    O O3 0.80235(18) 0.42568(13) 0.05066(12) 0.0208(3) Uani d . 1 . .
    O O4 1.23166(19) 0.41015(14) 0.13108(14) 0.0209(3) Uani d . 1 . .
    O O5 1.20389(18) 0.37077(13) 0.35944(13) 0.0204(3) Uani d . 1 . .
    O O6 1.36080(17) 0.56986(13) 0.29441(13) 0.0199(3) Uani d . 1 . .
    P P1 0.78594(6) 0.47061(4) 0.18354(4) 0.01339(15) Uani d . 1 . .
    P P2 1.21301(6) 0.47175(4) 0.26319(4) 0.01358(15) Uani d . 1 . .
    H H3 1.227(5) 0.456(3) 0.079(3) 0.051(10) Uiso d . 1 . .
    H H4 0.562(5) 0.568(3) 0.208(3) 0.049(10) Uiso d . 1 . .
    H H5 0.5658(17) 0.698(3) 0.554(3) 0.018(7) Uiso d PD 0.75 . .
    H H6 0.386(4) 0.673(3) 0.587(2) 0.018(7) Uiso d PD 0.75 . .
    H H7 0.426(4) 0.663(2) 0.4485(15) 0.013(7) Uiso d PD 0.75 . .
    H H8 0.422(5) 0.7827(13) 0.509(4) 0.038(10) Uiso d PD 0.75 . .
loop_
    _atom_site_aniso_label
    _atom_site_aniso_U_11
    _atom_site_aniso_U_22
    _atom_site_aniso_U_33
    _atom_site_aniso_U_12
    _atom_site_aniso_U_13
    _atom_site_aniso_U_23
    C1 0.0145(7) 0.0114(7) 0.0138(7) -0.0006(6) 0.0032(6) 0.0007(6)
    C2 0.0254(9) 0.0214(9) 0.0164(8) 0.0030(7) 0.0042(7) -0.0040(7)
    N1 0.0165(7) 0.0123(7) 0.0173(7) -0.0002(5) 0.0040(5) 0.0017(5)
    O1W 0.0356(9) 0.0393(10) 0.0331(9) 0.0008(8) 0.0010(7) -0.0001(7)
    O1 0.0155(6) 0.0200(7) 0.0283(7) 0.0043(5) 0.0073(5) 0.0065(5)
    O2 0.0210(6) 0.0164(6) 0.0261(7) 0.0001(5) 0.0068(5) 0.0073(5)
    O3 0.0217(6) 0.0236(7) 0.0169(6) -0.0005(5) 0.0022(5) -0.0037(5)
    O4 0.0248(7) 0.0184(7) 0.0201(7) 0.0019(5) 0.0051(5) -0.0036(5)
    O5 0.0191(6) 0.0189(6) 0.0227(7) 0.0010(5) 0.0005(5) 0.0066(5)
    O6 0.0148(6) 0.0193(6) 0.0259(7) -0.0038(5) 0.0037(5) -0.0049(5)
    P1 0.0127(2) 0.0124(2) 0.0152(2) -0.00029(15) 0.00251(16) 0.00126(15)
    P2 0.0123(2) 0.0125(2) 0.0158(2) 0.00017(15) 0.00167(16) 0.00006(15)
_geom_special_details
;
 All esds (except the esd in the dihedral angle between two l.s. planes)
 are estimated using the full covariance matrix.  The cell esds are taken
 into account individually in the estimation of esds in distances, angles
 and torsion angles; correlations between esds in cell parameters are only
 used when they are defined by crystal symmetry.  An approximate (isotropic)
 treatment of cell esds is used for estimating esds involving l.s. planes.
;
loop_
    _geom_bond_atom_site_label_1
    _geom_bond_atom_site_label_2
    _geom_bond_site_symmetry_2
    _geom_bond_distance
    _geom_bond_publ_flag
    C1 N1 . 1.512(2) ?
    C1 C2 . 1.531(2) ?
    C1 P1 . 1.8479(17) ?
    C1 P2 . 1.8505(17) ?
    C2 H2A . 0.9600 ?
    C2 H2B . 0.9600 ?
    C2 H2C . 0.9600 ?
    N1 H1A . 0.8900 ?
    N1 H1B . 0.8900 ?
    N1 H1C . 0.8900 ?
    O1W H5 . 0.893(10) ?
    O1W H6 . 0.896(10) ?
    O1W H7 . 0.900(10) ?
    O1W H8 . 0.888(10) ?
    O1 P1 . 1.5666(14) ?
    O1 H4 . 0.71(3) ?
    O2 P1 . 1.4940(13) ?
    O3 P1 . 1.5093(13) ?
    O4 P2 . 1.5706(14) ?
    O4 H3 . 0.73(4) ?
    O5 P2 . 1.4914(13) ?
    O6 P2 . 1.5106(13) ?
loop_
    _geom_angle_atom_site_label_1
    _geom_angle_atom_site_label_2
    _geom_angle_atom_site_label_3
    _geom_angle_site_symmetry_1
    _geom_angle_site_symmetry_3
    _geom_angle
    _geom_angle_publ_flag
    N1 C1 C2 . . 106.82(14) ?
    N1 C1 P1 . . 108.51(11) ?
    C2 C1 P1 . . 108.82(12) ?
    N1 C1 P2 . . 106.91(11) ?
    C2 C1 P2 . . 109.54(12) ?
    P1 C1 P2 . . 115.87(9) ?
    C1 C2 H2A . . 109.5 ?
    C1 C2 H2B . . 109.5 ?
    H2A C2 H2B . . 109.5 ?
    C1 C2 H2C . . 109.5 ?
    H2A C2 H2C . . 109.5 ?
    H2B C2 H2C . . 109.5 ?
    C1 N1 H1A . . 109.5 ?
    C1 N1 H1B . . 109.5 ?
    H1A N1 H1B . . 109.5 ?
    C1 N1 H1C . . 109.5 ?
    H1A N1 H1C . . 109.5 ?
    H1B N1 H1C . . 109.5 ?
    H5 O1W H6 . . 107(3) ?
    H5 O1W H7 . . 109(3) ?
    H6 O1W H7 . . 118(3) ?
    H5 O1W H8 . . 106(3) ?
    H6 O1W H8 . . 111(3) ?
    H7 O1W H8 . . 106(3) ?
    P1 O1 H4 . . 116(3) ?
    P2 O4 H3 . . 113(3) ?
    O2 P1 O3 . . 116.77(8) ?
    O2 P1 O1 . . 113.10(8) ?
    O3 P1 O1 . . 107.04(8) ?
    O2 P1 C1 . . 109.10(8) ?
    O3 P1 C1 . . 108.44(8) ?
    O1 P1 C1 . . 101.18(8) ?
    O5 P2 O6 . . 116.47(8) ?
    O5 P2 O4 . . 109.10(8) ?
    O6 P2 O4 . . 109.82(8) ?
    O5 P2 C1 . . 109.54(8) ?
    O6 P2 C1 . . 104.71(8) ?
    O4 P2 C1 . . 106.71(8) ?
loop_
    _geom_torsion_atom_site_label_1
    _geom_torsion_atom_site_label_2
    _geom_torsion_atom_site_label_3
    _geom_torsion_atom_site_label_4
    _geom_torsion_site_symmetry_1
    _geom_torsion_site_symmetry_2
    _geom_torsion_site_symmetry_3
    _geom_torsion_site_symmetry_4
    _geom_torsion
    _geom_torsion_publ_flag
    N1 C1 P1 O2 . . . . -176.13(11) ?
    C2 C1 P1 O2 . . . . -60.25(14) ?
    P2 C1 P1 O2 . . . . 63.66(11) ?
    N1 C1 P1 O3 . . . . 55.70(13) ?
    C2 C1 P1 O3 . . . . 171.58(12) ?
    P2 C1 P1 O3 . . . . -64.51(11) ?
    N1 C1 P1 O1 . . . . -56.68(12) ?
    C2 C1 P1 O1 . . . . 59.20(13) ?
    P2 C1 P1 O1 . . . . -176.89(9) ?
    N1 C1 P2 O5 . . . . 177.18(11) ?
    C2 C1 P2 O5 . . . . 61.79(14) ?
    P1 C1 P2 O5 . . . . -61.75(11) ?
    N1 C1 P2 O6 . . . . 51.57(12) ?
    C2 C1 P2 O6 . . . . -63.82(13) ?
    P1 C1 P2 O6 . . . . 172.64(9) ?
    N1 C1 P2 O4 . . . . -64.85(12) ?
    C2 C1 P2 O4 . . . . 179.76(12) ?
    P1 C1 P2 O4 . . . . 56.22(11) ?
loop_
    _geom_hbond_atom_site_label_D
    _geom_hbond_atom_site_label_H
    _geom_hbond_atom_site_label_A
    _geom_hbond_site_symmetry_A
    _geom_hbond_distance_DH
    _geom_hbond_distance_HA
    _geom_hbond_distance_DA
    _geom_hbond_angle_DHA
    N1 H1C O2 2_755 0.89 1.98 2.809(2) 155.4
    N1 H1A O5 2_755 0.89 1.90 2.713(2) 150.9
    N1 H1B O3 3_765 0.89 2.01 2.824(2) 152.4
    O4 H3 O3 3_765 0.73(4) 1.86(4) 2.591(2) 176(4)
    O1 H4 O6 1_455 0.71(3) 1.84(3) 2.550(2) 172(4)
    O1W H5 O5 3_766 0.893(10) 1.954(15) 2.804(2) 159(3)
    O1W H8 O1 4_576 0.888(10) 2.64(4) 3.061(2) 110(3)
    O1W H8 O3 2_655 0.888(10) 2.27(2) 3.041(2) 145(3)
    O1W H6 O2 3_666 0.896(10) 1.935(11) 2.828(2) 175(3)
    O1W H7 O6 1_455 0.900(10) 1.920(11) 2.815(2) 173(3)
data_global
_journal_date_recd_electronic     2008-10-09
_journal_date_accepted     2009-03-10
_journal_name_full     'Acta Crystallographica, Section E'
_journal_year     2009
_journal_volume     65
_journal_issue      4
_journal_page_first     o787
_journal_page_last     o787
_journal_paper_category     QO
_journal_coeditor_code     RN2053
_publ_contact_author_name     'Dr. Ming Li'
_publ_contact_author_address
;
Department of Chemical Engineering,
Wuhan University of Science and Engineering,
Wuhan 430073,
China.
;
_publ_contact_author_email     lim@wuse.edu.cn
_publ_contact_author_fax     +86-27-8718-1299
_publ_contact_author_phone     +86-27-8718-1299
_publ_section_title
;
Hydroxonium 1-ammonioethane-1,1-diyldiphosphonate
;
loop_
    _publ_author_name
    _publ_author_address
    'Li, Ming'
;
Department of Chemical Engineering,
Wuhan University of Science and Engineering,
Wuhan 430073,
People's Republic of China
;
    'Wen, Wen'
;
Department of Chemical Engineering,
Wuhan University of Science and Engineering,
Wuhan 430073,
People's Republic of China
;
    'Ha, Wuzu'
;
Department of Chemical Engineering,
Wuhan University of Science and Engineering,
Wuhan 430073,
People's Republic of China
;
    'Chang, Liang'
;
Department of Chemical Engineering,
Wuhan University of Science and Engineering,
Wuhan 430073,
People's Republic of China
;
_publ_section_synopsis     .
