# Supplementary material for: Hydroxonium 1-ammonio­ethane-1,1-diyl­diphospho­nate
Source: Acta Crystallogr Sect E Struct Rep Online. 2009 Mar 19;65(Pt 4):o787. doi: 10.1107/S1600536809008770 (PMC2968973; doi:10.1107/S1600536809008770)
Supplement: Supplementary file 2 [file e-65-0o787-Isup2.hkl]

# 
# h,k,l, Fc-squared, Fo-squared, sigma(Fo-squared) and status flag 
# 
data_I
_shelx_title ' 1 in P2(1)/c' 
_shelx_refln_list_code          4 
_shelx_F_calc_maximum      160.60 
_exptl_crystal_F_000       464.00 
_reflns_d_resolution_high  0.7570 
 
loop_ 
 _symmetry_equiv_pos_as_xyz 
 'x, y, z' 
 '-x, y+1/2, -z+1/2' 
 '-x, -y, -z' 
 'x, -y-1/2, z-1/2' 
 
_cell_length_a     7.3372 
_cell_length_b    10.6553 
_cell_length_c    10.6128 
_cell_angle_alpha  90.000 
_cell_angle_beta   97.705 
_cell_angle_gamma  90.000 
 
_shelx_F_squared_multiplier     1.000 
 
loop_ 
 _refln_index_h 
 _refln_index_k 
 _refln_index_l 
 _refln_F_squared_calc 
 _refln_F_squared_meas 
 _refln_F_squared_sigma 
 _refln_observed_status 
   2   0   0    10066.75    10914.57    250.38 o 
   3   0   0      796.91      661.86      4.84 o 
   4   0   0     5991.19     5971.25     42.89 o 
   5   0   0    13327.18    12865.81    156.37 o 
   6   0   0        9.68       12.25      0.97 o 
   7   0   0     3795.86     3754.90     34.38 o 
   8   0   0       10.08        8.16      1.67 o 
   9   0   0     1806.59     1898.21     31.23 o 
   1   1   0       41.63       41.37      0.64 o 
   2   1   0      525.55      498.16      3.27 o 
   3   1   0      269.23      214.38      1.85 o 
   4   1   0       51.73       28.90      0.54 o 
   5   1   0      132.67      102.41      1.29 o 
   6   1   0      109.58       95.01      1.73 o 
   7   1   0        0.53        0.95      0.40 o 
   8   1   0        1.82        1.54      0.71 o 
   9   1   0       11.52       10.35      1.42 o 
   0   2   0    17263.59    15760.98    204.42 o 
   1   2   0      779.02      696.78      4.68 o 
   2   2   0    13004.91    12436.65    127.94 o 
   3   2   0      620.94      695.12      5.55 o 
   4   2   0      875.77      883.81      5.27 o 
   5   2   0     4080.34     3972.83     22.40 o 
   6   2   0        0.02        0.95      0.33 o 
   7   2   0     3013.05     2939.43     23.04 o 
   8   2   0        0.15        0.09      0.60 o 
   9   2   0      664.00      655.61     14.32 o 
   1   3   0      115.21       78.56      1.17 o 
   2   3   0       36.39       23.75      0.51 o 
   3   3   0      202.03      172.22      1.67 o 
   4   3   0       14.21        7.81      0.38 o 
   5   3   0      188.10      168.37      1.94 o 
   6   3   0        8.97        8.69      0.62 o 
   7   3   0       10.18        9.93      0.86 o 
   8   3   0        0.52        0.46      0.64 o 
   9   3   0       10.81       10.32      1.43 o 
   0   4   0      916.21     1238.68     17.32 o 
   1   4   0      350.88      341.41      3.44 o 
   2   4   0      149.30      123.25      1.75 o 
   3   4   0     1301.37     1325.45     10.70 o 
   4   4   0        0.95        4.17      0.31 o 
   5   4   0      110.20       82.61      1.48 o 
   6   4   0       39.28       48.66      1.45 o 
   7   4   0      321.03      331.07      4.55 o 
   8   4   0      150.60      162.24      4.37 o 
   9   4   0      208.74      206.88      7.37 o 
   1   5   0       37.86       50.51      1.21 o 
   2   5   0       87.52       88.21      1.62 o 
   3   5   0        0.92        1.70      0.33 o 
   4   5   0      202.56      203.81      2.63 o 
   5   5   0      143.94      139.72      8.80 o 
   6   5   0       35.82       34.04      2.39 o 
   7   5   0       67.09       65.98      2.05 o 
   8   5   0       32.31       31.07      1.62 o 
   0   6   0      131.41      178.09      3.12 o 
   1   6   0      475.28      504.44      5.11 o 
   2   6   0       24.44       27.74      0.95 o 
   3   6   0      484.56      466.10      4.93 o 
   4   6   0      654.65      614.39     11.15 o 
   5   6   0       60.41       52.03      2.00 o 
   6   6   0       53.72       51.93      2.42 o 
   7   6   0        0.27        2.90      1.04 o 
   8   6   0       94.12      108.55      3.72 o 
   1   7   0      156.77      159.39      2.51 o 
   2   7   0        0.02        3.73      3.26 o 
   3   7   0       37.94       36.27      1.55 o 
   4   7   0        5.37        4.14      0.74 o 
   5   7   0       48.26       47.72      1.98 o 
   6   7   0       92.23       93.31      2.98 o 
   7   7   0       34.81       40.00      2.13 o 
   8   7   0        0.16        1.38      1.38 o 
   0   8   0      214.26      190.21      3.64 o 
   1   8   0      207.64      211.91      2.77 o 
   2   8   0      530.02      496.79      6.73 o 
   3   8   0      369.36      351.86      6.88 o 
   4   8   0      322.38      295.37      7.76 o 
   5   8   0       13.90       18.64      2.41 o 
   6   8   0      180.05      169.04      4.21 o 
   7   8   0       23.41       26.07      2.14 o 
   1   9   0        0.06        0.83      0.35 o 
   2   9   0       26.16       28.21      1.50 o 
   3   9   0       77.42       73.17      4.90 o 
   4   9   0       87.63       85.16      2.76 o 
   5   9   0       14.41       11.33      1.23 o 
   6   9   0        5.52        2.01      0.86 o 
   7   9   0      172.19      182.38      7.07 o 
   0  10   0      160.37      165.11      3.77 o 
   1  10   0      179.90      180.61      2.81 o 
   2  10   0        7.84       12.27      1.17 o 
   3  10   0       16.67       15.23      1.32 o 
   4  10   0       55.57       61.77      3.94 o 
   5  10   0      195.93      209.77      4.90 o 
   6  10   0       44.36       45.46      3.50 o 
   1  11   0       21.15       19.80      1.04 o 
   2  11   0       59.28       66.85      2.07 o 
   3  11   0        0.18        1.15      0.63 o 
   4  11   0        0.24        2.64      1.19 o 
   5  11   0        7.17       13.36      2.14 o 
   0  12   0      313.69      324.29      6.13 o 
   1  12   0       32.90       26.12      1.43 o 
   2  12   0      310.39      297.91      5.24 o 
   3  12   0      403.66      414.75     13.37 o 
   4  12   0      287.42      271.81      6.05 o 
   5  12   0      134.60      130.46      9.25 o 
   1  13   0       48.13       45.11      2.33 o 
   2  13   0       19.85       24.08      1.84 o 
   3  13   0       34.62       29.70      2.86 o 
   1  14   0       78.02       90.46      4.91 o 
  -9   1   1        2.61        1.05      0.64 o 
  -8   1   1       30.61       27.32      1.18 o 
  -7   1   1      100.22      108.77      2.02 o 
  -6   1   1       40.46       38.16      0.87 o 
  -5   1   1      184.09      189.80      2.39 o 
  -4   1   1       10.09       13.81      0.56 o 
  -3   1   1      520.80      521.92      4.88 o 
  -2   1   1     1327.23     1498.17     14.14 o 
  -1   1   1      489.91      520.30      4.58 o 
   0   1   1     1389.38     1503.07     10.15 o 
   1   1   1       14.13        6.79      0.31 o 
   2   1   1     1974.55     1910.65     11.40 o 
   3   1   1       13.83       28.08      0.84 o 
   4   1   1      398.89      431.69      3.00 o 
   5   1   1      498.10      484.68      5.24 o 
   6   1   1       26.00       28.10      1.98 o 
   7   1   1      168.38      166.93      5.21 o 
   8   1   1       54.74       56.13      3.72 o 
   9   1   1      100.97       95.89      7.92 o 
  -9   2   1       13.10       15.32      1.25 o 
  -8   2   1      101.55      112.69      2.25 o 
  -7   2   1       64.53       73.35      1.70 o 
  -6   2   1      185.70      203.88      2.57 o 
  -5   2   1      349.79      405.52      3.94 o 
  -4   2   1     1483.66     1426.39     12.32 o 
  -3   2   1    10364.41    10470.74    124.33 o 
  -2   2   1     4467.58     4976.17     80.49 o 
  -1   2   1        8.63       47.53      0.79 o 
   0   2   1      288.02      377.97      9.07 o 
   1   2   1      172.77      178.19      1.92 o 
   2   2   1    25793.78    24736.76   1120.31 o 
   3   2   1     5056.43     5604.20     55.10 o 
   4   2   1     2596.05     2818.98     18.82 o 
   5   2   1      191.07      189.16      4.15 o 
   6   2   1     1926.11     1911.86     20.24 o 
   7   2   1     1148.25     1166.48     14.12 o 
   8   2   1      203.81      220.31      9.95 o 
   9   2   1      321.95      329.97      6.81 o 
  -9   3   1       57.80       72.52      3.02 o 
  -8   3   1       83.22       92.03      2.04 o 
  -7   3   1      220.33      219.12      3.01 o 
  -6   3   1       95.00       95.32      1.55 o 
  -5   3   1      255.06      263.16      2.98 o 
  -4   3   1       91.92      101.07      1.56 o 
  -3   3   1     1082.88     1076.04      7.73 o 
  -2   3   1      631.56      807.05      5.84 o 
  -1   3   1      123.45       70.47      3.34 o 
   0   3   1     2415.55     2452.43     25.11 o 
   1   3   1      700.53      581.31      5.10 o 
   2   3   1       31.27       52.53      1.07 o 
   3   3   1      406.14      372.99      3.91 o 
   4   3   1       18.13       15.06      0.60 o 
   5   3   1       69.65       65.51      2.06 o 
   6   3   1        8.81        9.07      1.02 o 
   7   3   1        3.59        4.58      1.60 o 
   8   3   1       25.98       29.01      1.92 o 
   9   3   1        5.16        9.05      1.42 o 
  -9   4   1       33.42       36.06      2.96 o 
  -8   4   1      441.13      471.57      7.95 o 
  -7   4   1      151.45      166.99      2.59 o 
  -6   4   1      264.85      262.97      2.81 o 
  -5   4   1     1358.31     1389.16     15.29 o 
  -4   4   1      435.64      502.16      3.98 o 
  -3   4   1     3721.69     4189.99     23.78 o 
  -2   4   1     1449.93     1399.74      8.46 o 
  -1   4   1     3144.99     3068.19     23.68 o 
   0   4   1      716.98      606.61      5.45 o 
   1   4   1     1102.11     1182.83      9.69 o 
   2   4   1     4529.43     5031.68     53.14 o 
   3   4   1     2859.57     2743.73     21.28 o 
   4   4   1     5138.42     5249.38     39.60 o 
   5   4   1      193.11      258.31      8.42 o 
   6   4   1      232.80      247.06      7.32 o 
   7   4   1      733.38      787.69     10.79 o 
   8   4   1       61.66       60.19      2.65 o 
   9   4   1      693.90      691.55     10.98 o 
  -9   5   1       12.05        6.23      1.01 o 
  -8   5   1       48.00       57.09      2.05 o 
  -7   5   1        0.17       -0.18      0.38 o 
  -6   5   1       50.77       51.82      1.37 o 
  -5   5   1       13.81       18.10      1.64 o 
  -4   5   1      126.47      135.98      1.96 o 
  -3   5   1      308.13      294.53      2.55 o 
  -2   5   1        2.68       10.56      0.44 o 
  -1   5   1      669.51      618.53      4.99 o 
   0   5   1      362.95      248.15      4.90 o 
   1   5   1      669.54      612.31      6.46 o 
   2   5   1        0.29        6.42      0.63 o 
   3   5   1       45.43       37.45      1.08 o 
   4   5   1       19.32       17.75      0.84 o 
   5   5   1        9.41        7.82      0.91 o 
   6   5   1        0.17        0.67      0.51 o 
   7   5   1       13.26       17.54      1.48 o 
   8   5   1        8.78        5.71      1.04 o 
  -8   6   1      516.64      511.16     16.09 o 
  -7   6   1      953.63      962.44     12.49 o 
  -6   6   1        3.85        5.98      0.90 o 
  -5   6   1      595.03      650.90      6.73 o 
  -4   6   1      226.80      226.00      3.28 o 
  -3   6   1     2875.65     2825.80     21.10 o 
  -2   6   1      116.62      133.79      2.08 o 
  -1   6   1      309.72      362.49      3.70 o 
   0   6   1      279.40      233.59      3.02 o 
   1   6   1       38.65       37.23      1.10 o 
   2   6   1     1194.45     1195.97     10.36 o 
   3   6   1       73.04       92.82      1.84 o 
   4   6   1      581.11      666.35     18.36 o 
   5   6   1      659.38      734.09      9.61 o 
   6   6   1      125.24      123.27      3.38 o 
   7   6   1      354.68      333.11     20.90 o 
   8   6   1       79.23       73.06      2.98 o 
  -8   7   1        1.28        2.50      1.45 o 
  -7   7   1      298.77      307.16      6.03 o 
  -6   7   1       10.30        9.92      1.13 o 
  -5   7   1      222.53      223.24      8.13 o 
  -4   7   1      114.01      107.30      2.79 o 
  -3   7   1      216.24      215.80      3.94 o 
  -2   7   1      878.81      870.26     13.84 o 
  -1   7   1      219.67      170.57      2.27 o 
   0   7   1      313.82      356.32      5.14 o 
   1   7   1       64.35       42.31      1.28 o 
   2   7   1      333.25      326.77      4.03 o 
   3   7   1        0.28        0.11      0.34 o 
   4   7   1       20.04       19.23      2.19 o 
   5   7   1       24.64       26.40      1.57 o 
   6   7   1       24.57       27.71      1.76 o 
   7   7   1        0.20        1.15      0.70 o 
   8   7   1        0.10       -0.32      0.78 o 
  -7   8   1     1358.40     1338.55     23.92 o 
  -6   8   1       26.41       25.83      1.72 o 
  -5   8   1     1624.49     1700.35     18.80 o 
  -4   8   1        7.16        9.04      1.00 o 
  -3   8   1     1119.08     1121.36     12.89 o 
  -2   8   1     2262.03     2173.34     15.60 o 
  -1   8   1      384.72      370.92      3.93 o 
   0   8   1     2324.84     2286.57     16.25 o 
   1   8   1      406.50      407.58      4.87 o 
   2   8   1     2210.18     2147.75     19.06 o 
   3   8   1      331.76      339.24      5.57 o 
   4   8   1      398.81      426.44      6.72 o 
   5   8   1      457.79      477.18     15.65 o 
   6   8   1      228.41      211.94      4.86 o 
   7   8   1     1241.69     1298.52     36.62 o 
  -7   9   1        0.40       -1.03      1.03 o 
  -6   9   1       18.39       18.41      2.36 o 
  -5   9   1      135.28      127.83      5.23 o 
  -4   9   1      254.13      248.89      4.90 o 
  -3   9   1       19.99       21.39      1.44 o 
  -2   9   1        1.46        5.16      3.36 o 
  -1   9   1       46.36       56.57      1.43 o 
   0   9   1      225.07      231.55      3.08 o 
   1   9   1       35.63       44.11      1.49 o 
   2   9   1       42.34       44.15      1.89 o 
   3   9   1       19.82       18.27      2.30 o 
   4   9   1        0.65        1.21      0.62 o 
   5   9   1       27.43       28.18      1.80 o 
   6   9   1        6.62        5.07      1.08 o 
   7   9   1        0.04       -0.18      0.77 o 
  -6  10   1      118.88      115.57      5.42 o 
  -5  10   1     1731.10     1674.94     27.74 o 
  -4  10   1      306.21      283.31      5.74 o 
  -3  10   1      299.22      309.75      4.67 o 
  -2  10   1     1660.88     1606.61     14.65 o 
  -1  10   1      433.61      414.62      4.61 o 
   0  10   1     4446.14     4335.43     36.87 o 
   1  10   1       62.02       62.15      3.35 o 
   2  10   1     1517.19     1484.97     13.57 o 
   3  10   1       52.91       55.01      2.25 o 
   4  10   1      621.56      619.16     12.05 o 
   5  10   1     1318.74     1357.37     16.52 o 
   6  10   1      127.40      128.39      4.01 o 
  -6  11   1        3.13        2.73      1.48 o 
  -5  11   1      224.73      214.11      5.29 o 
  -4  11   1       54.54       50.41      3.48 o 
  -3  11   1       25.16       28.16      1.83 o 
  -2  11   1        3.94        5.71      1.90 o 
  -1  11   1       72.81       71.05      2.10 o 
   0  11   1      101.93       98.92      2.12 o 
   1  11   1        0.01       -0.17      0.44 o 
   2  11   1       37.44       37.15      1.59 o 
   3  11   1       33.17       34.25      1.96 o 
   4  11   1        2.06        1.04      1.23 o 
   5  11   1       21.30       20.38      1.77 o 
  -5  12   1      634.25      598.33     12.40 o 
  -4  12   1      202.12      200.40      5.12 o 
  -3  12   1       62.74       64.32      2.77 o 
  -2  12   1      421.35      393.70      8.62 o 
  -1  12   1       94.04       90.31      3.14 o 
   0  12   1     1507.09     1514.98     12.51 o 
   1  12   1        8.68        9.43      0.85 o 
   2  12   1      335.93      323.92      5.13 o 
   3  12   1       24.06       24.19      1.50 o 
   4  12   1      185.17      170.60      4.58 o 
  -3  13   1        0.00       -0.07      1.79 o 
  -2  13   1        4.90        6.70      1.22 o 
  -1  13   1       16.51       11.75      2.50 o 
   0  13   1       82.76       96.56      3.36 o 
   1  13   1        0.28        1.29      0.75 o 
   2  13   1        3.07        4.74      1.09 o 
   3  13   1        4.18        1.32      1.52 o 
   0  14   1      168.75      177.62      6.82 o 
  -9   0   2      120.32      109.07      8.63 o 
  -8   0   2      198.77      191.08      4.20 o 
  -7   0   2     1768.87     1742.82     17.74 o 
  -6   0   2     1072.98     1060.90     12.16 o 
  -5   0   2      557.91      568.98      8.34 o 
  -4   0   2       21.71       16.53      1.32 o 
  -3   0   2       14.01        4.86      0.49 o 
  -2   0   2     8499.37     8131.21     61.82 o 
  -1   0   2    11794.46    12258.07    116.07 o 
   0   0   2    17756.38    18420.74    356.69 o 
   1   0   2      418.18      712.88      7.22 o 
   2   0   2     4962.92     4425.08     52.44 o 
   3   0   2     1159.50     1200.87     12.34 o 
   4   0   2     5035.42     5266.11    125.44 o 
   5   0   2     5665.56     5458.94    114.10 o 
   6   0   2     1042.25     1074.94     12.44 o 
   7   0   2     1687.31     1738.36     27.51 o 
   8   0   2     1650.56     1656.52     27.29 o 
   9   0   2     1524.75     1426.34     25.39 o 
  -9   1   2       53.47       54.13      1.92 o 
  -8   1   2       19.43       16.94      0.96 o 
  -7   1   2       21.33       22.71      1.15 o 
  -6   1   2       48.89       41.24      1.17 o 
  -5   1   2        4.21       10.58      0.59 o 
  -4   1   2      505.35      437.67      3.97 o 
  -3   1   2      202.60      148.99      3.22 o 
  -2   1   2      503.01      339.56      2.78 o 
  -1   1   2       96.94       78.98      1.62 o 
   0   1   2      464.05      440.55      4.38 o 
   1   1   2        2.87        1.11      0.36 o 
   2   1   2       72.80       92.58      1.27 o 
   3   1   2      600.12      567.10      4.71 o 
   4   1   2      373.89      323.50      2.44 o 
   5   1   2       73.60       59.67      1.71 o 
   6   1   2        7.11       11.12      1.06 o 
   7   1   2      158.65      156.67      6.53 o 
   8   1   2        0.45        1.03      0.73 o 
   9   1   2       12.63        9.03      1.45 o 
  -9   2   2      525.77      531.81      5.84 o 
  -8   2   2      293.67      298.66      3.84 o 
  -7   2   2      728.66      734.04      9.70 o 
  -6   2   2      518.74      520.68      5.07 o 
  -5   2   2     1952.90     1860.50     15.51 o 
  -4   2   2        1.30        2.75      0.41 o 
  -3   2   2      482.94      398.57      4.05 o 
  -2   2   2     1051.08     1073.97      7.57 o 
  -1   2   2     1125.04     1358.32     11.59 o 
   0   2   2    13153.06    12351.05    119.11 o 
   1   2   2     4745.12     4538.34     29.28 o 
   2   2   2      581.30      631.16      4.43 o 
   3   2   2       88.67       63.47      1.16 o 
   4   2   2     1876.50     1803.99     12.87 o 
   5   2   2     1773.13     1746.36     18.53 o 
   6   2   2      917.20      925.80     11.49 o 
   7   2   2     1102.21     1098.45     13.65 o 
   8   2   2      164.57      160.94      4.32 o 
   9   2   2      654.93      680.32     19.57 o 
  -9   3   2        1.30        0.56      0.51 o 
  -8   3   2       15.32       15.71      0.95 o 
  -7   3   2        0.13       -0.26      0.35 o 
  -6   3   2       35.91       34.82      1.20 o 
  -5   3   2       29.84       41.38      1.27 o 
  -4   3   2      120.43      110.16      1.94 o 
  -3   3   2      555.24      523.34      6.99 o 
  -2   3   2      156.88      175.06      1.88 o 
  -1   3   2      495.24      534.14      4.15 o 
   0   3   2     1621.60     1662.76     35.06 o 
   1   3   2      175.44      186.64      3.16 o 
   2   3   2     1442.87     1507.95     12.13 o 
   3   3   2        5.13        8.73      0.50 o 
   4   3   2      715.41      779.68     17.89 o 
   5   3   2      231.41      219.27      3.24 o 
   6   3   2      272.00      269.66      6.12 o 
   7   3   2      166.96      162.22      4.08 o 
   8   3   2        3.59        2.85      0.88 o 
   9   3   2      151.85      149.38      4.70 o 
  -9   4   2      318.09      309.50      9.61 o 
  -8   4   2      220.43      222.62      3.98 o 
  -7   4   2      612.95      589.27      6.77 o 
  -6   4   2      253.76      239.81      3.09 o 
  -5   4   2     2601.34     2485.42     16.96 o 
  -4   4   2      150.76      130.41      2.22 o 
  -3   4   2     2044.80     2014.66     16.18 o 
  -2   4   2      127.91       90.11      1.10 o 
  -1   4   2     1595.04     1605.73     11.16 o 
   0   4   2      174.41      194.04      6.65 o 
   1   4   2        0.16       -0.38      0.25 o 
   2   4   2     1744.06     1638.54     13.23 o 
   3   4   2      147.05      161.54      2.41 o 
   4   4   2      135.74       99.49      1.95 o 
   5   4   2        5.94        1.82      0.46 o 
   6   4   2      211.97      232.22      6.05 o 
   7   4   2      410.84      414.60     10.93 o 
   8   4   2       45.24       44.99      2.94 o 
  -9   5   2      108.73      117.69      5.76 o 
  -8   5   2       23.01       22.50      1.72 o 
  -7   5   2      172.01      166.99      2.74 o 
  -6   5   2       49.08       52.02      1.23 o 
  -5   5   2     1438.28     1449.56     13.31 o 
  -4   5   2      160.26      162.59      2.18 o 
  -3   5   2     1384.28     1407.44     11.96 o 
  -2   5   2      501.16      480.16      3.71 o 
  -1   5   2     1454.35     1537.51     12.55 o 
   0   5   2     2292.40     2506.60     19.50 o 
   1   5   2       25.16       26.65      0.87 o 
   2   5   2     2039.67     2159.29     17.20 o 
   3   5   2        0.41        1.83      1.40 o 
   4   5   2     1178.48     1231.69     10.99 o 
   5   5   2      154.17      154.27      3.55 o 
   6   5   2       62.26       63.02      4.56 o 
   7   5   2      173.54      170.70     15.95 o 
   8   5   2        0.03        0.28      0.66 o 
  -8   6   2      382.55      393.32     10.80 o 
  -7   6   2      356.70      375.65      7.39 o 
  -6   6   2       56.10       62.83      1.57 o 
  -5   6   2     1192.21     1092.86      8.67 o 
  -4   6   2      102.98       84.14      1.57 o 
  -3   6   2     3913.63     3896.42     22.69 o 
  -2   6   2      142.08      137.44      1.55 o 
  -1   6   2      791.99      801.09      5.94 o 
   0   6   2      128.59      134.33      2.17 o 
   1   6   2      262.67      271.38      3.37 o 
   2   6   2     2570.87     2502.38     19.92 o 
   3   6   2       64.52       69.22      2.62 o 
   4   6   2     1340.07     1245.00     19.96 o 
   5   6   2        0.05        1.29      0.55 o 
   6   6   2       44.33       42.07      2.72 o 
   7   6   2       45.02       50.78      2.38 o 
   8   6   2       11.31       10.95      1.46 o 
  -8   7   2       85.29       85.69      4.85 o 
  -7   7   2      258.79      241.91      7.75 o 
  -6   7   2        6.47        6.69      1.26 o 
  -5   7   2      207.80      220.65      3.36 o 
  -4   7   2      143.40      134.49      2.35 o 
  -3   7   2      692.38      735.85      6.08 o 
  -2   7   2      658.33      671.77      4.87 o 
  -1   7   2       21.16       17.61      0.89 o 
   0   7   2       28.73       28.79      2.09 o 
   1   7   2      367.48      382.62      4.47 o 
   2   7   2      782.58      848.82      8.12 o 
   3   7   2      108.57      105.42      2.42 o 
   4   7   2       42.75       46.24      3.13 o 
   5   7   2        4.95        3.69      1.04 o 
   6   7   2       35.81       37.14      2.00 o 
   7   7   2      152.82      168.69      4.52 o 
   8   7   2        0.04        0.83      0.84 o 
  -7   8   2       13.08        8.98      1.93 o 
  -6   8   2      323.61      318.81      8.87 o 
  -5   8   2       52.39       45.36      3.18 o 
  -4   8   2       15.21       15.61      3.46 o 
  -3   8   2     1380.67     1291.31     11.86 o 
  -2   8   2      103.98      104.82      2.65 o 
  -1   8   2       19.06       12.02      0.68 o 
   0   8   2      100.63       93.31      2.03 o 
   1   8   2        2.41        6.13      0.65 o 
   2   8   2     1019.95     1001.02     16.91 o 
   3   8   2      264.97      257.90      4.61 o 
   4   8   2      567.41      534.74      7.87 o 
   5   8   2       10.21       11.62      1.23 o 
   6   8   2       75.12       64.91      4.10 o 
   7   8   2       37.23       34.10      2.17 o 
  -7   9   2        0.69        0.90      0.85 o 
  -6   9   2       40.62       42.23      4.24 o 
  -5   9   2       11.68       14.05      2.56 o 
  -4   9   2        0.16        0.22      0.50 o 
  -3   9   2       20.69       14.96      1.29 o 
  -2   9   2      144.25      142.06      3.70 o 
  -1   9   2       43.34       45.91      1.29 o 
   0   9   2        1.66        1.67      0.56 o 
   1   9   2        2.50        3.01      0.59 o 
   2   9   2       31.23       25.72      1.98 o 
   3   9   2       40.00       39.41      1.86 o 
   4   9   2       20.69       23.54      1.72 o 
   5   9   2       57.49       74.40      2.78 o 
   6   9   2       13.78       20.58      1.73 o 
   7   9   2       11.12        9.85      1.48 o 
  -6  10   2       51.68       43.52      2.40 o 
  -5  10   2      246.55      250.54      5.57 o 
  -4  10   2        0.01        0.35      0.57 o 
  -3  10   2       91.53       97.20      3.10 o 
  -2  10   2        7.07        7.45      1.94 o 
  -1  10   2      218.79      213.08      4.60 o 
   0  10   2      407.29      411.03      6.38 o 
   1  10   2      127.09      136.51      2.77 o 
   2  10   2        2.73        5.36      1.12 o 
   3  10   2       35.61       25.33      2.60 o 
   4  10   2      303.26      323.64      6.16 o 
   5  10   2       52.08       47.48      2.38 o 
   6  10   2       21.38       25.36      1.99 o 
  -6  11   2       19.81       14.19      1.94 o 
  -5  11   2       75.27       92.26      5.62 o 
  -4  11   2       21.16       15.89      1.78 o 
  -3  11   2       98.56      106.22      3.43 o 
  -2  11   2        0.37        3.16      3.97 o 
  -1  11   2      119.43      128.89      4.24 o 
   0  11   2      105.41      114.67      2.72 o 
   1  11   2       39.72       42.15      2.41 o 
   2  11   2       54.73       59.66      2.43 o 
   3  11   2        7.60        5.58      1.06 o 
   4  11   2       89.76      109.04      3.49 o 
   5  11   2       62.22       56.67      3.31 o 
  -5  12   2      435.77      405.56      8.54 o 
  -4  12   2       19.60       24.36      1.93 o 
  -3  12   2      894.05      872.56     33.18 o 
  -2  12   2      157.77      158.71      4.37 o 
  -1  12   2      390.76      410.70      7.41 o 
   0  12   2      276.81      257.47      5.99 o 
   1  12   2        0.37        0.44      0.63 o 
   2  12   2     1078.61     1063.61     19.73 o 
   3  12   2        5.44        1.93      1.31 o 
   4  12   2      668.02      624.85      9.88 o 
  -3  13   2      375.03      394.99      7.72 o 
  -2  13   2      279.56      272.42      6.15 o 
  -1  13   2       30.52       23.47      2.68 o 
   0  13   2       81.90       84.18      3.20 o 
   1  13   2       84.65       86.51      3.21 o 
   2  13   2      261.99      254.94      5.89 o 
   3  13   2       35.51       27.09      2.09 o 
  -9   1   3       15.20       15.47      1.05 o 
  -8   1   3       48.82       53.12      1.82 o 
  -7   1   3        0.03        0.13      0.32 o 
  -6   1   3      168.53      164.58      2.46 o 
  -5   1   3        8.14        4.16      0.52 o 
  -4   1   3        4.64        6.52      0.41 o 
  -3   1   3       56.04       77.55      1.27 o 
  -2   1   3        0.56        1.94      0.19 o 
  -1   1   3      117.39      145.74      1.51 o 
   0   1   3      751.03      581.40      3.87 o 
   1   1   3      699.61      687.32      4.55 o 
   2   1   3       34.24       33.36      1.03 o 
   3   1   3       18.56       14.04      0.61 o 
   4   1   3      646.44      662.23      5.76 o 
   5   1   3      408.76      424.37      4.38 o 
   6   1   3      535.00      529.22      5.36 o 
   7   1   3      248.23      232.59      7.78 o 
   8   1   3      211.80      201.56      4.95 o 
   9   1   3      307.33      317.30      6.83 o 
  -9   2   3       76.40       81.67      2.07 o 
  -8   2   3       15.34       13.87      1.60 o 
  -7   2   3      252.03      247.54      3.38 o 
  -6   2   3       92.23       82.01      1.69 o 
  -5   2   3      206.11      217.32      3.10 o 
  -4   2   3        4.71        7.90      0.47 o 
  -3   2   3       67.95       52.33      1.85 o 
  -2   2   3     1625.15     1894.62     13.20 o 
  -1   2   3       17.06        0.77      0.40 o 
   0   2   3      150.07      209.15      1.73 o 
   1   2   3     1265.79     1369.53      8.47 o 
   2   2   3     1076.24     1255.19     12.12 o 
   3   2   3        0.53        1.65      0.30 o 
   4   2   3      781.17      768.00      6.46 o 
   5   2   3      522.47      504.29      5.77 o 
   6   2   3      188.24      205.97      3.42 o 
   7   2   3      267.16      290.57      5.69 o 
   8   2   3        3.67        3.37      1.17 o 
   9   2   3       75.15       65.64      3.06 o 
  -9   3   3        2.69        1.63      0.60 o 
  -8   3   3      273.55      268.63      4.34 o 
  -7   3   3      596.46      604.82      5.31 o 
  -6   3   3      182.26      184.51      3.09 o 
  -5   3   3      593.13      606.98      6.36 o 
  -4   3   3       32.90       44.24      1.02 o 
  -3   3   3     2865.31     3030.77     20.28 o 
  -2   3   3     1263.68     1252.79     10.54 o 
  -1   3   3     3449.21     3708.99     40.61 o 
   0   3   3      313.26      435.30      3.17 o 
   1   3   3      825.27      999.90      7.28 o 
   2   3   3     3870.30     3771.31     24.85 o 
   3   3   3       83.83       57.45      1.27 o 
   4   3   3      714.11      750.70     10.86 o 
   5   3   3       36.81       33.33      1.22 o 
   6   3   3      626.74      655.53      9.20 o 
   7   3   3      252.69      249.26      5.30 o 
   8   3   3       75.21       85.94      3.23 o 
  -9   4   3       89.64       85.97      3.20 o 
  -8   4   3      346.80      356.74      7.04 o 
  -7   4   3      201.60      203.08      3.54 o 
  -6   4   3      153.90      143.80      2.73 o 
  -5   4   3      135.12      156.90      2.31 o 
  -4   4   3       10.39       24.44      0.81 o 
  -3   4   3     3522.68     3451.18     23.09 o 
  -2   4   3      487.66      419.02      3.71 o 
  -1   4   3     1323.18     1453.04     13.22 o 
   0   4   3      304.67      450.05      4.47 o 
   1   4   3      101.43      124.00      1.86 o 
   2   4   3     2079.75     2144.46     17.02 o 
   3   4   3        8.89        4.85      0.95 o 
   4   4   3      190.77      227.80      3.29 o 
   5   4   3       62.98       64.72      3.47 o 
   6   4   3      188.29      213.62      4.56 o 
   7   4   3       80.21       85.91      2.45 o 
   8   4   3       17.30       21.54      1.53 o 
  -9   5   3       36.54       47.55      3.85 o 
  -8   5   3      303.46      345.29      6.39 o 
  -7   5   3      113.31      105.12      2.17 o 
  -6   5   3       31.31       32.96      1.16 o 
  -5   5   3     1074.52     1061.77      8.68 o 
  -4   5   3        0.43        6.12      1.45 o 
  -3   5   3     1311.22     1336.26      9.99 o 
  -2   5   3       53.78       49.18      1.94 o 
  -1   5   3     1188.93     1410.09     10.20 o 
   0   5   3     1731.41     1672.49     16.40 o 
   1   5   3      224.97      181.33      4.35 o 
   2   5   3       20.61       33.75      1.06 o 
   3   5   3       41.09       53.13      2.78 o 
   4   5   3     1016.19      989.10      9.39 o 
   5   5   3        1.61        0.16      0.41 o 
   6   5   3       20.23       18.04      1.42 o 
   7   5   3        1.65        1.58      0.70 o 
   8   5   3        5.13        1.47      0.76 o 
  -8   6   3      824.24      849.36     11.43 o 
  -7   6   3      877.68      860.19      7.93 o 
  -6   6   3        3.23        4.43      0.59 o 
  -5   6   3     1389.54     1414.87     10.87 o 
  -4   6   3      368.88      366.36      3.96 o 
  -3   6   3     3150.69     3230.21     23.08 o 
  -2   6   3      758.65      692.58      6.37 o 
  -1   6   3      821.07      712.64      7.01 o 
   0   6   3       33.34       25.50      0.98 o 
   1   6   3      317.51      310.71      3.74 o 
   2   6   3     1912.90     1960.14     16.14 o 
   3   6   3       29.55       26.00      1.10 o 
   4   6   3      868.23      918.64      9.06 o 
   5   6   3        2.23        0.49      0.54 o 
   6   6   3       97.88       91.38      3.05 o 
   7   6   3      342.00      372.74      7.05 o 
   8   6   3       21.32       28.12      4.51 o 
  -8   7   3        0.21        0.81      0.96 o 
  -7   7   3        0.56       -0.43      0.52 o 
  -6   7   3       22.78       26.28      1.50 o 
  -5   7   3        8.09        6.86      0.64 o 
  -4   7   3        1.74        0.82      0.35 o 
  -3   7   3        4.34        4.57      0.55 o 
  -2   7   3       27.18       34.51      1.21 o 
  -1   7   3       58.04       57.71      1.49 o 
   0   7   3      340.34      289.06      5.33 o 
   1   7   3      446.10      427.72      4.87 o 
   2   7   3        6.79        2.91      0.52 o 
   3   7   3        5.75        6.54      0.90 o 
   4   7   3       55.36       61.58      2.23 o 
   5   7   3       13.19       13.04      1.26 o 
   6   7   3       45.46       53.56      2.41 o 
   7   7   3        0.17        0.45      0.69 o 
  -7   8   3      537.95      529.51      9.19 o 
  -6   8   3      860.28      890.49      9.63 o 
  -5   8   3     1462.31     1447.84     12.91 o 
  -4   8   3        3.27        5.26      1.55 o 
  -3   8   3     2344.43     2261.85     44.65 o 
  -2   8   3      471.95      452.09      6.88 o 
  -1   8   3     2929.60     2977.43     44.20 o 
   0   8   3     2631.96     2553.42     47.27 o 
   1   8   3     1552.84     1529.87     14.41 o 
   2   8   3     2140.95     2091.74     17.60 o 
   3   8   3       42.06       44.11      1.49 o 
   4   8   3     1520.09     1535.13     17.26 o 
   5   8   3      390.08      424.20      7.19 o 
   6   8   3     1246.48     1262.67     20.80 o 
   7   8   3      499.42      486.49     18.07 o 
  -7   9   3        5.78        8.36      1.47 o 
  -6   9   3       44.07       42.36      2.30 o 
  -5   9   3       28.51       25.05      3.46 o 
  -4   9   3       17.91       18.32      1.46 o 
  -3   9   3        2.27        3.78      0.78 o 
  -2   9   3       17.29       17.76      1.41 o 
  -1   9   3      581.71      588.27     13.42 o 
   0   9   3      109.92      115.12      3.14 o 
   1   9   3        0.54       -0.03      0.45 o 
   2   9   3       39.08       41.11      1.70 o 
   3   9   3      237.09      234.78      3.81 o 
   4   9   3      238.50      223.80      7.48 o 
   5   9   3       99.62      105.17      3.37 o 
   6   9   3        0.26        1.76      0.88 o 
  -6  10   3      699.68      686.28     10.74 o 
  -5  10   3      771.52      762.53     11.20 o 
  -4  10   3        0.55        1.18      0.97 o 
  -3  10   3      721.62      716.46     10.30 o 
  -2  10   3      564.21      556.42      8.59 o 
  -1  10   3     2469.74     2426.71     25.73 o 
   0  10   3     2172.23     2176.58     32.85 o 
   1  10   3      983.04      960.91     21.81 o 
   2  10   3     1153.73     1117.56     16.77 o 
   3  10   3       28.98       28.28      1.74 o 
   4  10   3     1538.17     1584.51     18.46 o 
   5  10   3      552.24      583.66      9.30 o 
   6  10   3      929.94      938.80     13.33 o 
  -5  11   3        3.71        3.84      1.03 o 
  -4  11   3       14.79       13.10      1.47 o 
  -3  11   3       21.51       24.68      1.82 o 
  -2  11   3        0.62        0.68      1.04 o 
  -1  11   3        2.94        2.52      0.81 o 
   0  11   3      114.59      115.36      3.47 o 
   1  11   3        1.55        1.07      0.73 o 
   2  11   3        2.14        2.26      2.15 o 
   3  11   3       29.58       28.30      2.80 o 
   4  11   3       11.60        7.88      1.93 o 
   5  11   3       17.29       19.38      2.54 o 
  -4  12   3        0.00        0.33      0.86 o 
  -3  12   3      160.55      156.81      6.55 o 
  -2  12   3      133.11      137.85      4.14 o 
  -1  12   3      766.95      772.73     11.31 o 
   0  12   3      639.37      631.13     12.21 o 
   1  12   3      114.56      115.95      3.62 o 
   2  12   3      174.23      165.04      6.42 o 
   3  12   3        0.24        0.66      1.25 o 
   4  12   3      402.16      396.19     10.98 o 
  -3  13   3      127.31      135.66      4.38 o 
  -2  13   3       20.28       20.08      1.89 o 
  -1  13   3        2.12        2.17      0.92 o 
   0  13   3        1.68        2.38      0.93 o 
   1  13   3       14.57       19.87      1.43 o 
   2  13   3      112.61      106.19      5.34 o 
  -9   0   4       88.95      106.54      4.93 o 
  -8   0   4     1098.91     1104.16     19.30 o 
  -7   0   4       61.28       68.92      2.38 o 
  -6   0   4      879.40      808.22     10.04 o 
  -5   0   4        5.84        1.36      0.44 o 
  -4   0   4      232.18      216.49      2.85 o 
  -3   0   4      359.07      364.85      3.68 o 
  -2   0   4     2179.83     2336.83     17.99 o 
  -1   0   4      367.83      445.14      4.09 o 
   0   0   4      169.31      162.08      1.93 o 
   1   0   4     7525.23     6965.17     64.02 o 
   2   0   4      200.02      169.76      3.31 o 
   3   0   4      320.10      276.34      4.27 o 
   4   0   4      866.01      848.57     10.08 o 
   5   0   4      194.07      200.08      3.96 o 
   6   0   4     1269.99     1237.31     14.49 o 
   7   0   4       36.58       33.87      1.83 o 
   8   0   4      576.72      554.54     12.85 o 
  -9   1   4        5.50        3.26      1.33 o 
  -8   1   4        1.84        0.74      0.68 o 
  -7   1   4        9.33       11.11      1.04 o 
  -6   1   4       39.08       43.96      1.23 o 
  -5   1   4      361.51      347.56      3.19 o 
  -4   1   4       72.04       51.10      0.77 o 
  -3   1   4       10.25       34.09      0.59 o 
  -2   1   4      397.39      344.50      2.58 o 
  -1   1   4     4668.91     5016.00     51.12 o 
   0   1   4      322.52      441.55      3.17 o 
   1   1   4      352.13      441.83      3.27 o 
   2   1   4       64.25       77.52      1.31 o 
   3   1   4       42.03       52.32      1.15 o 
   4   1   4      404.51      373.95      6.00 o 
   5   1   4       13.47       11.65      0.72 o 
   6   1   4        0.12        0.47      0.33 o 
   7   1   4        0.00       -0.03      0.39 o 
   8   1   4       48.99       54.65      2.56 o 
  -9   2   4      129.53      124.07      3.71 o 
  -8   2   4      477.51      462.69     10.87 o 
  -7   2   4      285.27      306.55      3.89 o 
  -6   2   4     2022.53     1878.82     14.04 o 
  -5   2   4      748.76      725.63      6.11 o 
  -4   2   4       19.02       23.82      0.85 o 
  -3   2   4      378.44      360.13      3.27 o 
  -2   2   4      205.17      190.47      2.00 o 
  -1   2   4     7982.80     7888.81     51.67 o 
   0   2   4      990.74     1256.18      7.86 o 
   1   2   4      176.33      194.00      1.84 o 
   2   2   4      282.12      197.75      2.30 o 
   3   2   4      281.13      255.35      3.74 o 
   4   2   4      712.23      758.75      6.58 o 
   5   2   4      424.44      410.23      4.47 o 
   6   2   4      605.59      603.63      6.05 o 
   7   2   4       80.55       80.69      5.60 o 
   8   2   4      349.18      346.26      6.94 o 
  -9   3   4       38.42       46.08      2.35 o 
  -8   3   4        0.17       -0.21      0.55 o 
  -7   3   4        3.82        4.13      0.69 o 
  -6   3   4      137.02      134.91      2.61 o 
  -5   3   4       14.05       14.00      0.70 o 
  -4   3   4      114.01       99.97      1.58 o 
  -3   3   4      462.58      479.60      4.16 o 
  -2   3   4       33.06       56.66      0.99 o 
  -1   3   4      769.45     1108.46      8.14 o 
   0   3   4      585.34      637.15      4.44 o 
   1   3   4     1158.56     1213.40      7.84 o 
   2   3   4        1.76        3.88      0.47 o 
   3   3   4        9.69        7.02      0.52 o 
   4   3   4       29.17       34.57      1.07 o 
   5   3   4       40.07       36.72      1.32 o 
   6   3   4       40.79       40.85      1.52 o 
   7   3   4       61.56       72.08      3.06 o 
   8   3   4       10.89       14.16      1.59 o 
  -9   4   4       50.52       55.61      4.13 o 
  -8   4   4      435.51      425.85      9.22 o 
  -7   4   4      281.68      276.90      4.45 o 
  -6   4   4      573.67      554.15      7.18 o 
  -5   4   4     3041.52     2907.76     23.68 o 
  -4   4   4       16.00       14.22      1.32 o 
  -3   4   4     2052.92     2028.27     14.21 o 
  -2   4   4      118.42      122.93      2.14 o 
  -1   4   4     3620.87     3918.36     32.01 o 
   0   4   4     3009.82     3102.45     18.65 o 
   1   4   4      327.50      312.54      3.59 o 
   2   4   4      873.70      913.58      7.22 o 
   3   4   4      261.96      259.22      3.07 o 
   4   4   4     1785.43     1708.29     14.72 o 
   5   4   4       47.54       39.36      1.40 o 
   6   4   4      235.55      221.49      6.13 o 
   7   4   4      167.90      162.86     12.07 o 
   8   4   4       34.69       30.52      5.12 o 
  -8   5   4       88.07       96.09      3.28 o 
  -7   5   4       59.87       60.21      1.95 o 
  -6   5   4      142.31      153.51      3.02 o 
  -5   5   4      761.42      780.42      8.18 o 
  -4   5   4       56.65       63.14      1.72 o 
  -3   5   4     1041.27     1052.48      9.84 o 
  -2   5   4       52.16       60.48      2.09 o 
  -1   5   4      932.50      984.79      7.51 o 
   0   5   4      447.25      462.95      8.40 o 
   1   5   4      662.78      646.83      6.23 o 
   2   5   4     1369.76     1403.79     13.29 o 
   3   5   4      538.22      550.96      5.95 o 
   4   5   4     1075.77     1105.71     10.45 o 
   5   5   4       18.70       15.96      1.01 o 
   6   5   4      406.38      402.23      6.89 o 
   7   5   4      107.55      109.49      8.97 o 
   8   5   4      163.76      161.97      8.78 o 
  -8   6   4      145.65      156.62      4.20 o 
  -7   6   4      149.52      136.69      2.59 o 
  -6   6   4       82.44       90.00      2.37 o 
  -5   6   4      321.69      313.97      4.57 o 
  -4   6   4      522.30      517.25      6.13 o 
  -3   6   4     2432.38     2463.49     20.53 o 
  -2   6   4        0.56        0.95      0.40 o 
  -1   6   4        2.74       12.74      0.70 o 
   0   6   4       56.80       57.50      1.35 o 
   1   6   4      650.31      649.72      6.45 o 
   2   6   4     3161.62     3166.25     40.48 o 
   3   6   4       83.17       81.79      1.93 o 
   4   6   4      871.03      803.37      8.32 o 
   5   6   4      141.65      158.95      4.97 o 
   6   6   4      377.18      366.62     14.66 o 
   7   6   4      231.24      253.28      5.68 o 
  -8   7   4      257.26      268.18      5.72 o 
  -7   7   4      165.25      165.62      3.59 o 
  -6   7   4      616.20      635.17      6.36 o 
  -5   7   4      959.23      963.70      8.28 o 
  -4   7   4      113.28      122.01      4.86 o 
  -3   7   4     2034.71     2047.48     17.78 o 
  -2   7   4       18.71       14.93      1.18 o 
  -1   7   4     1440.18     1539.65     16.74 o 
   0   7   4      536.47      570.37      5.97 o 
   1   7   4     2305.62     2305.40     37.80 o 
   2   7   4     1890.06     1870.63     15.86 o 
   3   7   4      164.32      160.56      2.89 o 
   4   7   4      499.06      516.15      6.22 o 
   5   7   4       29.35       25.20      1.66 o 
   6   7   4     1137.76     1154.91     19.89 o 
   7   7   4      234.80      236.53      6.40 o 
  -7   8   4       12.37        8.18      0.91 o 
  -6   8   4       93.19       84.80      2.43 o 
  -5   8   4       16.87       20.15      2.09 o 
  -4   8   4      128.04      116.25      3.32 o 
  -3   8   4      164.53      175.57      4.06 o 
  -2   8   4       41.29       40.74      3.16 o 
  -1   8   4      106.69       97.16      2.86 o 
   0   8   4      124.69      114.20      3.04 o 
   1   8   4        4.24        6.54      0.96 o 
   2   8   4     1070.71     1056.29     10.11 o 
   3   8   4       52.48       55.77      1.72 o 
   4   8   4       47.69       38.51      2.07 o 
   5   8   4      129.12      123.16      4.25 o 
   6   8   4       91.44       90.21      3.30 o 
   7   8   4       71.82       78.91      3.31 o 
  -7   9   4      159.10      154.47      4.52 o 
  -6   9   4      310.93      302.08     18.02 o 
  -5   9   4      315.92      336.29      6.49 o 
  -4   9   4      216.10      231.82      6.30 o 
  -3   9   4      397.80      404.59      6.97 o 
  -2   9   4      110.88      112.49      3.27 o 
  -1   9   4     1100.11     1108.11     13.52 o 
   0   9   4      183.60      185.73      4.20 o 
   1   9   4      324.23      329.71      7.38 o 
   2   9   4      178.98      184.72      4.19 o 
   3   9   4       23.82       21.74      1.66 o 
   4   9   4      451.35      459.62      7.49 o 
   5   9   4       56.67       49.45      2.41 o 
   6   9   4      140.89      139.35      6.86 o 
  -6  10   4       36.00       43.32      2.60 o 
  -5  10   4       22.90       18.87      1.71 o 
  -4  10   4        1.81        4.38      0.93 o 
  -3  10   4       47.36       49.06      3.28 o 
  -2  10   4       24.02       21.57      1.65 o 
  -1  10   4      212.03      198.59      4.57 o 
   0  10   4       45.30       39.58      2.02 o 
   1  10   4        6.77        5.50      1.54 o 
   2  10   4      138.95      153.21      6.26 o 
   3  10   4       50.44       54.78      3.54 o 
   4  10   4      110.70      110.58      5.26 o 
   5  10   4       18.96       20.47      2.68 o 
  -5  11   4       78.24       72.57      3.11 o 
  -4  11   4       13.20       12.11      2.76 o 
  -3  11   4      445.71      496.57      8.54 o 
  -2  11   4        5.35        2.62      0.91 o 
  -1  11   4      458.17      452.23     12.32 o 
   0  11   4      314.09      322.25      6.30 o 
   1  11   4       96.16      102.89      3.34 o 
   2  11   4       47.19       53.18      4.87 o 
   3  11   4       38.10       42.54      3.40 o 
   4  11   4      399.79      370.98     10.39 o 
  -4  12   4       22.07       25.97      2.11 o 
  -3  12   4      147.58      153.92      4.99 o 
  -2  12   4       38.65       38.33      2.30 o 
  -1  12   4      105.73       95.40      3.46 o 
   0  12   4      160.31      170.97      4.57 o 
   1  12   4      110.27      120.34      8.28 o 
   2  12   4      362.61      332.56      9.85 o 
   3  12   4       60.63       56.15      4.05 o 
  -2  13   4       49.19       55.30      2.81 o 
  -1  13   4      327.86      337.24     13.87 o 
   0  13   4       46.86       45.41      3.09 o 
   1  13   4      163.69      155.27      4.50 o 
   2  13   4      287.63      290.11      9.45 o 
  -8   1   5      646.96      642.01      7.82 o 
  -7   1   5       39.90       42.16      1.61 o 
  -6   1   5      825.50      845.55      7.45 o 
  -5   1   5       44.82       49.77      1.21 o 
  -4   1   5        6.47        3.77      0.33 o 
  -3   1   5       45.97       32.34      1.05 o 
  -2   1   5        2.59        4.34      0.25 o 
  -1   1   5      872.62      856.27      5.64 o 
   0   1   5        0.36        1.19      0.19 o 
   1   1   5        1.50        9.35      0.39 o 
   2   1   5      111.58      142.52      2.03 o 
   3   1   5        6.74       12.08      0.64 o 
   4   1   5      141.61      141.50      3.51 o 
   5   1   5      111.26       98.82      1.98 o 
   6   1   5      321.93      338.59      4.60 o 
   7   1   5        6.52        5.34      0.67 o 
   8   1   5      136.03      135.32      4.13 o 
  -9   2   5      192.21      176.29      6.64 o 
  -8   2   5       13.95       18.36      1.28 o 
  -7   2   5        0.57        0.74      0.46 o 
  -6   2   5        6.93       10.02      0.85 o 
  -5   2   5      129.19      146.13      2.24 o 
  -4   2   5      156.32      159.52      2.50 o 
  -3   2   5       69.12       48.43      0.95 o 
  -2   2   5     1566.27     1512.42     10.72 o 
  -1   2   5      114.47      120.30      1.63 o 
   0   2   5      784.97      715.26      4.93 o 
   1   2   5      180.36      222.12      2.11 o 
   2   2   5      120.69      113.93      1.74 o 
   3   2   5      681.49      710.15      6.16 o 
   4   2   5      119.04      136.34      6.68 o 
   5   2   5        0.96        1.49      0.36 o 
   6   2   5        3.36        1.40      0.50 o 
   7   2   5        0.79        0.54      0.61 o 
   8   2   5       19.35       15.84      2.82 o 
  -9   3   5        2.07        2.74      0.93 o 
  -8   3   5      520.11      566.59      7.34 o 
  -7   3   5       18.35       19.51      1.90 o 
  -6   3   5      533.57      519.38      6.31 o 
  -5   3   5      812.46      819.03      8.17 o 
  -4   3   5      420.34      424.87      4.91 o 
  -3   3   5     2395.44     2537.43     20.39 o 
  -2   3   5        3.30        3.39      0.35 o 
  -1   3   5     2903.81     3236.71     21.74 o 
   0   3   5      396.75      381.86      3.11 o 
   1   3   5     3729.08     3617.32     26.10 o 
   2   3   5      715.77      831.69      6.77 o 
   3   3   5      435.01      454.37      4.50 o 
   4   3   5     2163.99     2113.76     15.49 o 
   5   3   5      114.32      119.11      2.23 o 
   6   3   5     1138.98     1119.30      9.71 o 
   7   3   5       23.99       23.61      1.74 o 
   8   3   5      374.71      361.02      6.29 o 
  -9   4   5      285.19      315.56      9.68 o 
  -8   4   5      448.67      444.04      6.40 o 
  -7   4   5      306.78      299.91      4.76 o 
  -6   4   5       35.29       35.27      2.25 o 
  -5   4   5      894.58      896.43      8.98 o 
  -4   4   5     2426.48     2372.24     19.67 o 
  -3   4   5     2461.57     2489.37     22.48 o 
  -2   4   5       47.93       38.11      1.50 o 
  -1   4   5       21.27        4.18      0.44 o 
   0   4   5       74.19       81.08      1.12 o 
   1   4   5      785.68      800.79      6.41 o 
   2   4   5     3076.85     3167.48     21.59 o 
   3   4   5      103.59      112.23      2.51 o 
   4   4   5      138.90      133.81      2.30 o 
   5   4   5      392.00      378.08      5.09 o 
   6   4   5       59.26       62.64      2.51 o 
   7   4   5      340.75      359.43      6.81 o 
   8   4   5        1.81        4.16      1.16 o 
  -8   5   5      216.52      203.83      4.98 o 
  -7   5   5      194.72      209.32      4.85 o 
  -6   5   5      270.66      272.09      4.26 o 
  -5   5   5      363.85      358.43      4.87 o 
  -4   5   5      604.53      616.33     16.28 o 
  -3   5   5     2750.96     2866.97     51.88 o 
  -2   5   5       24.64       28.15      1.48 o 
  -1   5   5     2494.93     2649.69     21.48 o 
   0   5   5      105.97      138.16      2.43 o 
   1   5   5     1412.42     1561.75     13.08 o 
   2   5   5     2761.37     2673.14     21.40 o 
   3   5   5     1547.94     1521.22     18.76 o 
   4   5   5     1285.31     1270.26     11.86 o 
   5   5   5       47.70       47.82      1.66 o 
   6   5   5      648.22      646.76      9.57 o 
   7   5   5       19.31       20.30      1.91 o 
  -8   6   5      625.00      636.84      7.92 o 
  -7   6   5      233.82      223.06      7.04 o 
  -6   6   5      499.94      482.06      6.31 o 
  -5   6   5      830.87      791.86      8.61 o 
  -4   6   5      514.89      508.28      6.15 o 
  -3   6   5     3765.83     3601.77     71.97 o 
  -2   6   5       40.94       29.86      1.24 o 
  -1   6   5      614.83      608.90      8.07 o 
   0   6   5      332.02      293.29      4.95 o 
   1   6   5     2053.53     1968.71     24.51 o 
   2   6   5     1996.00     1966.94     16.49 o 
   3   6   5       79.92       84.77      2.02 o 
   4   6   5      219.50      222.96      4.12 o 
   5   6   5       28.52       24.09      2.78 o 
   6   6   5      612.74      659.75      9.89 o 
   7   6   5      147.68      136.47      4.12 o 
  -8   7   5       42.73       50.87      2.33 o 
  -7   7   5        0.48        0.97      0.52 o 
  -6   7   5       25.06       23.73      1.95 o 
  -5   7   5      251.53      254.28      6.60 o 
  -4   7   5      210.31      202.15      3.96 o 
  -3   7   5      107.50      113.28      2.57 o 
  -2   7   5      161.37      167.27      3.10 o 
  -1   7   5        8.28       19.48      1.36 o 
   0   7   5      114.90      108.78      2.93 o 
   1   7   5      143.56      134.87      5.43 o 
   2   7   5      165.79      168.40      3.80 o 
   3   7   5       22.85       22.27      1.14 o 
   4   7   5      117.86      127.49      2.79 o 
   5   7   5       37.45       39.43      2.04 o 
   6   7   5        7.77        6.01      2.03 o 
   7   7   5       75.92       74.07      5.19 o 
  -7   8   5        0.06        0.61      0.49 o 
  -6   8   5      395.46      391.32      4.85 o 
  -5   8   5      193.16      189.62      3.76 o 
  -4   8   5       15.14       16.52      1.18 o 
  -3   8   5      170.36      161.24      3.95 o 
  -2   8   5       10.18       10.22      1.48 o 
  -1   8   5     1737.92     1652.60     18.90 o 
   0   8   5      121.55      124.00      3.32 o 
   1   8   5      385.63      367.81      6.20 o 
   2   8   5      149.10      150.20      3.71 o 
   3   8   5      185.53      185.72      4.32 o 
   4   8   5      973.86      986.47     12.81 o 
   5   8   5        8.49        7.87      1.20 o 
   6   8   5      461.85      448.47      8.84 o 
  -7   9   5       34.45       29.80      4.45 o 
  -6   9   5       29.83       28.61      2.04 o 
  -5   9   5        4.06        3.14      0.93 o 
  -4   9   5        1.89        2.86      0.90 o 
  -3   9   5      123.35      129.50      3.69 o 
  -2   9   5       68.66       74.75      2.72 o 
  -1   9   5       59.02       48.44      4.05 o 
   0   9   5        4.44        3.43      0.81 o 
   1   9   5       46.49       50.55      2.23 o 
   2   9   5        2.46        2.37      0.76 o 
   3   9   5        4.40        3.66      1.62 o 
   4   9   5      170.86      179.51      6.64 o 
   5   9   5        5.84        4.35      1.57 o 
   6   9   5        4.77        5.88      2.07 o 
  -6  10   5      141.31      148.24      4.57 o 
  -5  10   5       33.08       30.30      2.09 o 
  -4  10   5        7.14       14.86      6.32 o 
  -3  10   5       55.89       51.84      3.40 o 
  -2  10   5        5.88        5.39      1.04 o 
  -1  10   5      588.70      582.66     14.04 o 
   0  10   5        8.87       10.98      1.29 o 
   1  10   5      322.46      309.55      6.07 o 
   2  10   5        4.60        4.22      0.96 o 
   3  10   5       67.26       69.02      3.28 o 
   4  10   5      452.06      467.27     12.02 o 
   5  10   5       10.50       13.34      2.46 o 
  -5  11   5      153.76      152.09      6.88 o 
  -4  11   5        2.11        2.29      0.93 o 
  -3  11   5      100.03      105.21      3.64 o 
  -2  11   5       21.42       19.39      1.98 o 
  -1  11   5      132.82      138.19      4.59 o 
   0  11   5       28.24       28.92      2.05 o 
   1  11   5       17.36       18.48      1.61 o 
   2  11   5       82.25       80.56      3.67 o 
   3  11   5        3.43       -0.44      1.03 o 
   4  11   5       92.09       84.90      4.93 o 
  -4  12   5       22.01       20.30      2.75 o 
  -3  12   5      127.72      135.75      4.31 o 
  -2  12   5       36.94       39.76      3.58 o 
  -1  12   5      641.91      612.10     25.94 o 
   0  12   5       32.71       37.69      2.27 o 
   1  12   5      216.73      220.14      5.39 o 
   2  12   5        0.31        2.14      0.92 o 
   3  12   5      111.24      113.78      5.82 o 
  -1  13   5      293.21      308.42      8.75 o 
   0  13   5       43.02       37.65      4.55 o 
  -8   0   6      307.68      276.62      8.41 o 
  -7   0   6      170.71      150.60      5.68 o 
  -6   0   6     1740.19     1671.33     26.91 o 
  -5   0   6        8.15        8.44      1.37 o 
  -4   0   6        0.06        0.41      0.29 o 
  -3   0   6      645.51      652.39      6.13 o 
  -2   0   6       16.31       25.86      1.23 o 
  -1   0   6     4309.59     4587.77     46.90 o 
   0   0   6      474.55      413.71      4.25 o 
   1   0   6     1033.22     1240.49     10.49 o 
   2   0   6      300.29      282.21      3.51 o 
   3   0   6      156.37      114.82      2.77 o 
   4   0   6      451.28      426.15      6.46 o 
   5   0   6       16.76       22.11      1.46 o 
   6   0   6     1414.83     1373.57     16.29 o 
   7   0   6        0.45        0.53      0.62 o 
   8   0   6      163.23      167.98      6.72 o 
  -8   1   6       10.39        7.76      1.72 o 
  -7   1   6        0.01       -0.72      0.48 o 
  -6   1   6      115.55      114.33      2.56 o 
  -5   1   6      227.66      217.55      3.41 o 
  -4   1   6      281.28      259.18      3.20 o 
  -3   1   6       55.43       52.31      0.97 o 
  -2   1   6       22.77       16.88      0.74 o 
  -1   1   6        4.51        2.73      0.89 o 
   0   1   6       81.92       68.44      0.95 o 
   1   1   6      215.66      216.90      1.94 o 
   2   1   6       40.62       33.85      0.95 o 
   3   1   6       17.52       17.78      1.05 o 
   4   1   6       16.08       18.47      0.90 o 
   5   1   6        1.52        2.06      0.45 o 
   6   1   6      112.70      121.70      2.47 o 
   7   1   6       76.46       85.89      2.21 o 
   8   1   6        3.96        0.83      0.92 o 
  -8   2   6      635.64      653.96     10.14 o 
  -7   2   6       83.72       86.73      2.37 o 
  -6   2   6     1037.77      992.60     10.11 o 
  -5   2   6      331.21      304.50      3.55 o 
  -4   2   6      269.61      250.82      4.27 o 
  -3   2   6      652.89      677.96      7.21 o 
  -2   2   6      371.05      412.18      3.83 o 
  -1   2   6     4810.08     5110.39     33.58 o 
   0   2   6      218.11      241.94      2.26 o 
   1   2   6     1533.30     1490.87      9.64 o 
   2   2   6       24.96       19.95      0.76 o 
   3   2   6      248.79      258.82      3.17 o 
   4   2   6     1611.24     1524.15     11.86 o 
   5   2   6        6.59        9.08      0.67 o 
   6   2   6      383.13      382.93      5.31 o 
   7   2   6       19.75       19.94      1.16 o 
   8   2   6      279.70      261.13      4.95 o 
  -8   3   6      290.39      300.01      5.05 o 
  -7   3   6       29.97       32.97      1.57 o 
  -6   3   6      418.00      411.60      5.56 o 
  -5   3   6      277.13      264.57      3.80 o 
  -4   3   6      862.71      853.51      8.32 o 
  -3   3   6      822.63      714.07      7.13 o 
  -2   3   6      305.29      283.57      3.77 o 
  -1   3   6      179.16      210.19      2.53 o 
   0   3   6       84.19       75.00      1.42 o 
   1   3   6      248.69      199.67      2.11 o 
   2   3   6      401.55      396.23      5.48 o 
   3   3   6       47.09       46.24      1.26 o 
   4   3   6       32.81       30.37      1.11 o 
   5   3   6        2.13        2.03      0.44 o 
   6   3   6        1.50        2.58      0.54 o 
   7   3   6       59.70       56.82      2.56 o 
  -8   4   6      273.29      272.29      4.85 o 
  -7   4   6      102.93      101.67      3.29 o 
  -6   4   6      395.48      375.21      6.47 o 
  -5   4   6      238.94      223.86      3.58 o 
  -4   4   6      484.72      455.24      5.44 o 
  -3   4   6      833.73      822.92      8.18 o 
  -2   4   6      170.14      176.27      2.60 o 
  -1   4   6     1096.20     1142.66      8.87 o 
   0   4   6       82.73       96.47      5.04 o 
   1   4   6      337.08      328.65      3.03 o 
   2   4   6      183.03      176.75      2.45 o 
   3   4   6      947.24      963.33      8.17 o 
   4   4   6      484.19      483.96      5.17 o 
   5   4   6        3.31        4.74      0.62 o 
   6   4   6       47.80       45.76      1.77 o 
   7   4   6        1.53        0.09      0.72 o 
  -8   5   6      357.18      367.88      7.04 o 
  -7   5   6       65.16       61.74      2.63 o 
  -6   5   6      455.42      457.94      6.01 o 
  -5   5   6      385.75      395.90     10.42 o 
  -4   5   6     1086.00     1059.27     10.70 o 
  -3   5   6      992.00      978.97      9.58 o 
  -2   5   6      157.55      153.63      2.75 o 
  -1   5   6     1223.57     1191.77      9.36 o 
   0   5   6      142.92      147.31      2.24 o 
   1   5   6     1727.61     1694.68     14.70 o 
   2   5   6      895.79      893.60      9.00 o 
   3   5   6      978.97      999.57      8.51 o 
   4   5   6      479.27      499.96      6.10 o 
   5   5   6      218.54      214.66      3.81 o 
   6   5   6      523.23      525.70      8.49 o 
   7   5   6       42.13       43.25      2.43 o 
  -8   6   6        9.83        9.41      0.93 o 
  -7   6   6       77.62       77.98      3.05 o 
  -6   6   6       66.22       65.51      2.11 o 
  -5   6   6        1.07        1.09      0.54 o 
  -4   6   6      209.55      198.07      3.50 o 
  -3   6   6        3.63        5.09      1.68 o 
  -2   6   6       17.03       12.25      0.91 o 
  -1   6   6      860.94      816.77      9.93 o 
   0   6   6        2.70        1.39      0.62 o 
   1   6   6       21.88       19.66      1.36 o 
   2   6   6      405.04      408.21      6.53 o 
   3   6   6        0.69        0.71      0.54 o 
   4   6   6      116.12      130.05      2.80 o 
   5   6   6      108.49      105.99      2.65 o 
   6   6   6       20.61       20.46      3.14 o 
   7   6   6       98.74       94.98      4.90 o 
  -7   7   6        0.50        0.83      1.40 o 
  -6   7   6      858.47      849.63     10.08 o 
  -5   7   6      537.00      521.18      6.76 o 
  -4   7   6      277.77      287.24      4.54 o 
  -3   7   6      463.23      466.15      6.01 o 
  -2   7   6      157.71      163.44      3.15 o 
  -1   7   6     2948.35     2975.71     69.60 o 
   0   7   6      194.52      196.01      4.21 o 
   1   7   6     1396.39     1370.16     26.18 o 
   2   7   6      397.03      420.71      6.85 o 
   3   7   6     1090.38     1093.45     13.64 o 
   4   7   6     1170.12     1174.20     35.22 o 
   5   7   6      127.49      134.26      5.68 o 
   6   7   6      974.77      971.09     19.32 o 
  -7   8   6        0.02        0.18      0.71 o 
  -6   8   6      178.01      204.52      4.15 o 
  -5   8   6        0.93       10.03      7.75 o 
  -4   8   6        0.17        2.17      0.62 o 
  -3   8   6      189.23      184.88      3.59 o 
  -2   8   6        4.57        4.44      0.88 o 
  -1   8   6      920.03      879.89     24.89 o 
   0   8   6        9.70        8.39      1.11 o 
   1   8   6       53.93       48.10      2.12 o 
   2   8   6       12.97       13.32      1.29 o 
   3   8   6       71.27       75.08      5.19 o 
   4   8   6      121.90      133.25     11.10 o 
   5   8   6       52.05       55.67      3.79 o 
   6   8   6       12.63       14.89      2.52 o 
  -6   9   6      568.49      583.46      7.97 o 
  -5   9   6       30.69       29.62      1.66 o 
  -4   9   6      279.49      289.37      8.65 o 
  -3   9   6      901.02      921.72     12.38 o 
  -2   9   6       67.69       72.58      3.34 o 
  -1   9   6      952.52      923.29     41.25 o 
   0   9   6        2.41        3.91      0.89 o 
   1   9   6     1233.25     1232.73     19.36 o 
   2   9   6      138.46      136.26      3.79 o 
   3   9   6      200.89      201.60      7.33 o 
   4   9   6      524.37      527.30     12.80 o 
   5   9   6        3.89        0.62      1.25 o 
  -5  10   6        0.04        0.31      1.03 o 
  -4  10   6        0.00        0.53      0.76 o 
  -3  10   6       30.02       35.36      2.18 o 
  -2  10   6        1.11        0.41      0.68 o 
  -1  10   6        0.04        0.34      0.63 o 
   0  10   6        8.57        7.68      1.20 o 
   1  10   6        2.78        4.15      0.95 o 
   2  10   6       17.08       24.14      2.21 o 
   3  10   6        4.77        9.64      1.53 o 
   4  10   6       25.49       26.23      3.02 o 
  -4  11   6      476.78      508.88      9.03 o 
  -3  11   6      463.26      465.40      8.48 o 
  -2  11   6        7.73        8.12      3.36 o 
  -1  11   6      741.93      766.05     20.21 o 
   0  11   6      170.06      175.65      4.69 o 
   1  11   6      674.20      643.67     10.12 o 
   2  11   6       76.29       80.34      9.51 o 
   3  11   6      115.97      108.08      5.54 o 
  -3  12   6      105.99       97.49      5.86 o 
  -2  12   6       36.92       40.77      2.48 o 
  -1  12   6       33.40       33.33      2.25 o 
   0  12   6       11.90        9.14      3.08 o 
   1  12   6       68.87       74.02      3.16 o 
   2  12   6        2.41        5.55      1.27 o 
  -8   1   7     2185.61     2207.77     25.36 o 
  -7   1   7      117.90      122.82      3.74 o 
  -6   1   7     2476.64     2439.77     26.57 o 
  -5   1   7       83.19       80.34      4.74 o 
  -4   1   7     2426.42     2311.10     19.41 o 
  -3   1   7     2816.57     2841.44     17.52 o 
  -2   1   7     1422.26     1434.15      9.49 o 
  -1   1   7     6017.65     6050.12     35.57 o 
   0   1   7      392.74      405.78      3.50 o 
   1   1   7     2940.55     2842.16     20.24 o 
   2   1   7       24.23       23.23      0.74 o 
   3   1   7      880.37      882.45      8.55 o 
   4   1   7     1597.94     1555.27     12.25 o 
   5   1   7      232.34      229.96      4.48 o 
   6   1   7      833.74      808.25      8.00 o 
   7   1   7       57.52       56.80      1.87 o 
  -8   2   7        0.02       -1.07      0.71 o 
  -7   2   7      125.47      131.81      3.94 o 
  -6   2   7       86.36       90.26      3.04 o 
  -5   2   7       35.72       36.10      1.38 o 
  -4   2   7      540.86      534.47      5.17 o 
  -3   2   7       13.28       12.29      0.69 o 
  -2   2   7      116.12      105.05      1.69 o 
  -1   2   7      325.63      341.59      3.54 o 
   0   2   7        0.42        2.25      0.37 o 
   1   2   7       32.42       33.73      0.93 o 
   2   2   7      180.53      177.26      2.46 o 
   3   2   7      164.79      174.02      2.77 o 
   4   2   7        3.10        3.52      0.53 o 
   5   2   7        5.40        4.94      0.64 o 
   6   2   7        3.35        3.40      0.61 o 
   7   2   7        7.26        9.54      0.95 o 
  -8   3   7      148.20      146.28      4.38 o 
  -7   3   7      114.95      101.90      4.45 o 
  -6   3   7     1183.11     1178.00     12.51 o 
  -5   3   7       80.62       80.11      1.96 o 
  -4   3   7      352.69      345.23      5.26 o 
  -3   3   7      547.31      533.68      5.89 o 
  -2   3   7      943.74      974.52      9.24 o 
  -1   3   7     2451.34     2540.99     17.91 o 
   0   3   7       45.92       39.39      1.10 o 
   1   3   7     1392.27     1467.49     11.14 o 
   2   3   7      208.97      203.28      2.70 o 
   3   3   7     1875.80     1849.56     14.50 o 
   4   3   7      736.09      716.36      6.86 o 
   5   3   7      301.57      291.12      3.99 o 
   6   3   7      874.64      862.60      8.43 o 
   7   3   7       83.20       86.58      3.27 o 
  -8   4   7       16.43       20.44      2.15 o 
  -7   4   7       24.13       20.86      1.37 o 
  -6   4   7      108.50      103.76      2.64 o 
  -5   4   7       10.55       10.67      0.90 o 
  -4   4   7      923.37      891.03      8.96 o 
  -3   4   7      306.01      275.03      3.92 o 
  -2   4   7      413.87      389.41      5.40 o 
  -1   4   7       18.17       13.82      0.73 o 
   0   4   7        7.38        3.38      0.46 o 
   1   4   7     1995.47     1966.17     14.48 o 
   2   4   7      320.90      329.69      4.70 o 
   3   4   7      475.17      473.49      5.00 o 
   4   4   7        1.43        1.58      0.45 o 
   5   4   7      262.44      235.57      3.59 o 
   6   4   7      338.04      346.41      7.71 o 
   7   4   7       34.26       23.27      1.92 o 
  -8   5   7       10.63       13.17      1.29 o 
  -7   5   7        4.24        6.29      0.93 o 
  -6   5   7        9.23        3.50      1.44 o 
  -5   5   7       52.94       53.39      1.78 o 
  -4   5   7      501.70      517.39      7.03 o 
  -3   5   7       75.39       83.11      2.08 o 
  -2   5   7        2.87        6.78      0.74 o 
  -1   5   7        0.57        3.04      0.46 o 
   0   5   7        0.36        1.10      0.39 o 
   1   5   7     1139.07     1147.25     10.96 o 
   2   5   7      223.20      227.55      3.76 o 
   3   5   7      217.99      217.72      3.82 o 
   4   5   7      125.08      133.93      3.05 o 
   5   5   7      483.80      497.06      6.52 o 
   6   5   7      285.47      272.33      4.72 o 
  -7   6   7        1.34        0.51      0.79 o 
  -6   6   7      355.08      352.72      5.34 o 
  -5   6   7       97.17       90.00      2.42 o 
  -4   6   7      830.42      806.36      8.76 o 
  -3   6   7      102.22       95.72      2.35 o 
  -2   6   7      279.07      271.48      5.03 o 
  -1   6   7      882.05      807.01      8.68 o 
   0   6   7      160.76      159.74      4.19 o 
   1   6   7      846.83      795.76     15.83 o 
   2   6   7      124.94      127.59      4.31 o 
   3   6   7      504.46      512.15     14.36 o 
   4   6   7       36.74       39.46      2.07 o 
   5   6   7      367.63      365.69     14.54 o 
   6   6   7      191.71      187.21      7.14 o 
  -7   7   7       77.90       75.67      3.60 o 
  -6   7   7       23.43       28.27      2.31 o 
  -5   7   7        1.06        1.49      0.84 o 
  -4   7   7      142.38      137.24      3.05 o 
  -3   7   7        0.77        2.51      0.63 o 
  -2   7   7       19.27       24.89      1.32 o 
  -1   7   7       51.97       41.94      1.61 o 
   0   7   7       14.19       10.50      1.21 o 
   1   7   7        4.61        5.69      0.95 o 
   2   7   7       88.82       86.78      2.95 o 
   3   7   7      129.10      132.20      3.74 o 
   4   7   7       62.95       73.70      2.93 o 
   5   7   7        0.13        0.75      1.18 o 
   6   7   7        3.09        3.75      1.39 o 
  -6   8   7       48.11       45.72      2.04 o 
  -5   8   7       19.01       23.81      1.49 o 
  -4   8   7       15.71       16.50      1.24 o 
  -3   8   7       71.08       69.32      2.22 o 
  -2   8   7       83.71       79.55      3.02 o 
  -1   8   7       39.69       36.35      4.97 o 
   0   8   7        9.94       11.05      1.28 o 
   1   8   7       22.44       22.47      1.72 o 
   2   8   7       26.23       26.85      2.41 o 
   3   8   7       15.90       13.66      3.58 o 
   4   8   7       45.00       46.37      2.41 o 
   5   8   7        0.46        1.63      1.19 o 
  -6   9   7       16.20       15.36      2.73 o 
  -5   9   7       31.32       33.29      1.91 o 
  -4   9   7        2.05        3.67      0.83 o 
  -3   9   7      122.84      114.94      9.13 o 
  -2   9   7       44.17       49.37      2.32 o 
  -1   9   7        0.06        0.95      0.70 o 
   0   9   7       63.31       61.42      2.56 o 
   1   9   7       25.78       22.68      1.71 o 
   2   9   7      133.40      128.41      3.83 o 
   3   9   7       26.06       19.50      2.01 o 
   4   9   7       12.35       13.65      2.20 o 
  -5  10   7       17.55       17.02      1.80 o 
  -4  10   7        8.77        8.48      1.35 o 
  -3  10   7       15.04       19.89      7.19 o 
  -2  10   7        6.75        4.33      1.08 o 
  -1  10   7       30.26       30.26      2.01 o 
   0  10   7       21.32       18.04      1.67 o 
   1  10   7       17.64       16.69      1.65 o 
   2  10   7        3.07        3.58      1.24 o 
   3  10   7       52.54       46.92      2.91 o 
   4  10   7       28.52       29.77      3.34 o 
  -4  11   7       21.38       20.99      1.97 o 
  -3  11   7        8.50       18.58      9.04 o 
  -2  11   7       92.28       97.91      3.60 o 
  -1  11   7       86.65       88.06      3.37 o 
   0  11   7       36.47       39.07      2.39 o 
   1  11   7        0.03        3.49      2.94 o 
   2  11   7        8.41        9.83      1.48 o 
  -2  12   7       26.62       24.50      2.10 o 
  -1  12   7      384.39      407.30     12.93 o 
   0  12   7        0.35       -0.36      1.29 o 
  -8   0   8        9.25        5.18      1.67 o 
  -7   0   8      469.18      510.35     12.42 o 
  -6   0   8        0.27       -0.92      0.62 o 
  -5   0   8      112.38      112.58      4.69 o 
  -4   0   8      709.47      683.87     13.53 o 
  -3   0   8      327.39      295.15      4.84 o 
  -2   0   8       89.87       99.72      3.44 o 
  -1   0   8      278.60      290.76      4.74 o 
   0   0   8       68.46       61.71      1.94 o 
   1   0   8      472.93      456.81      7.63 o 
   2   0   8      264.29      254.50      4.51 o 
   3   0   8       57.35       54.47      2.06 o 
   4   0   8      402.55      413.19      7.91 o 
   5   0   8        3.20        6.86      1.48 o 
   6   0   8        4.23        1.59      0.77 o 
   7   0   8       15.44       15.01      1.66 o 
  -8   1   8       52.25       64.50      2.99 o 
  -7   1   8       32.15       40.22      2.28 o 
  -6   1   8      532.67      522.35      8.59 o 
  -5   1   8       63.68       62.83      2.48 o 
  -4   1   8      308.47      285.48      5.39 o 
  -3   1   8       47.27       38.57      1.71 o 
  -2   1   8     1113.41     1057.74      8.58 o 
  -1   1   8      194.53      213.96      2.78 o 
   0   1   8       74.19       66.32      1.24 o 
   1   1   8      688.81      645.79      6.82 o 
   2   1   8        9.94        8.75      0.69 o 
   3   1   8      316.99      311.53      3.35 o 
   4   1   8        6.11        5.68      0.67 o 
   5   1   8        9.87        9.63      0.85 o 
   6   1   8       50.90       61.77      1.90 o 
   7   1   8        0.35        0.85      0.58 o 
  -8   2   8       13.62       13.07      1.85 o 
  -7   2   8       38.81       36.96      2.25 o 
  -6   2   8       55.12       57.71      3.89 o 
  -5   2   8       33.27       34.22      1.84 o 
  -4   2   8       21.28       17.45      1.03 o 
  -3   2   8       71.92       73.47      1.89 o 
  -2   2   8      145.31      156.50      2.04 o 
  -1   2   8      185.07      203.82      2.55 o 
   0   2   8      155.26      152.91      2.01 o 
   1   2   8        0.72        0.97      0.73 o 
   2   2   8        5.04        6.23      0.72 o 
   3   2   8      200.75      195.28      3.16 o 
   4   2   8       47.85       43.85      1.41 o 
   5   2   8        5.95        3.48      0.60 o 
   6   2   8       46.31       49.08      2.21 o 
   7   2   8       88.44       87.43      2.38 o 
  -8   3   8      125.92      117.38      4.06 o 
  -7   3   8       20.18       19.28      1.74 o 
  -6   3   8     1406.79     1386.17     17.19 o 
  -5   3   8       68.81       66.58      2.58 o 
  -4   3   8     2741.36     2653.64     19.21 o 
  -3   3   8       79.55       75.62      1.88 o 
  -2   3   8      858.38      837.56      9.71 o 
  -1   3   8     1033.78      982.98      8.09 o 
   0   3   8      267.15      251.78      3.15 o 
   1   3   8     2609.05     2604.80     79.54 o 
   2   3   8       87.21       90.70      2.25 o 
   3   3   8     1491.11     1448.85     13.69 o 
   4   3   8        6.01        4.93      1.04 o 
   5   3   8      474.82      478.08      5.61 o 
   6   3   8      301.00      289.64      4.35 o 
  -8   4   8       90.03       97.63      3.70 o 
  -7   4   8        0.00        0.37      0.67 o 
  -6   4   8       92.84       82.65      3.12 o 
  -5   4   8        6.76        5.11      1.03 o 
  -4   4   8      854.91      848.48      8.80 o 
  -3   4   8      158.94      144.72      2.77 o 
  -2   4   8      103.99      124.90      2.92 o 
  -1   4   8       82.53       97.79      1.86 o 
   0   4   8      238.23      230.66      3.07 o 
   1   4   8      919.04      891.33      9.11 o 
   2   4   8        2.03        2.93      0.59 o 
   3   4   8      232.53      222.44      3.93 o 
   4   4   8        4.16        5.07      0.76 o 
   5   4   8      147.18      149.59      3.46 o 
   6   4   8       16.06       12.45      1.24 o 
  -7   5   8       11.06       10.76      1.48 o 
  -6   5   8      391.26      368.27      6.82 o 
  -5   5   8       50.89       47.65      1.75 o 
  -4   5   8     1821.44     1786.22     16.45 o 
  -3   5   8      167.64      162.53      3.77 o 
  -2   5   8      457.14      425.61      7.68 o 
  -1   5   8      314.50      294.50      3.62 o 
   0   5   8      203.77      200.80      2.92 o 
   1   5   8     2564.64     2453.81     20.85 o 
   2   5   8       30.55       30.36      2.91 o 
   3   5   8     1410.52     1424.23     13.83 o 
   4   5   8       30.29       32.83      1.64 o 
   5   5   8      607.75      611.55      9.70 o 
   6   5   8      552.87      567.46     10.19 o 
  -7   6   8        0.15        0.17      0.93 o 
  -6   6   8      150.14      145.13      6.76 o 
  -5   6   8       16.75       21.72      1.32 o 
  -4   6   8      241.51      228.97      3.99 o 
  -3   6   8        8.17       11.27      0.98 o 
  -2   6   8       17.63       22.81      1.82 o 
  -1   6   8        0.21       -0.10      0.42 o 
   0   6   8       26.05       25.70      1.35 o 
   1   6   8      107.15       99.66      2.46 o 
   2   6   8       27.17       26.97      1.61 o 
   3   6   8        3.91        4.30      0.99 o 
   4   6   8       36.11       34.55      3.71 o 
   5   6   8        2.57        2.20      0.88 o 
   6   6   8        0.18       -0.95      1.19 o 
  -7   7   8      131.95      137.69      6.46 o 
  -6   7   8      394.00      403.85      6.09 o 
  -5   7   8       27.69       27.05      1.52 o 
  -4   7   8      476.45      473.07      6.43 o 
  -3   7   8       70.46       73.40      2.75 o 
  -2   7   8      630.15      622.80      7.52 o 
  -1   7   8      634.62      613.38      8.89 o 
   0   7   8       34.28       29.77      1.80 o 
   1   7   8      675.25      695.97      9.99 o 
   2   7   8       54.46       52.28      2.41 o 
   3   7   8      932.76      930.56     12.85 o 
   4   7   8      313.09      308.16      7.55 o 
   5   7   8      138.31      141.05      4.38 o 
  -6   8   8        2.38        3.94      0.92 o 
  -5   8   8        0.78        1.34      0.72 o 
  -4   8   8       20.95       18.94      1.37 o 
  -3   8   8        0.05        0.67      0.80 o 
  -2   8   8       43.86       40.81      2.17 o 
  -1   8   8       62.05       58.42      2.95 o 
   0   8   8      119.08      110.50      5.64 o 
   1   8   8       12.84       10.60      1.72 o 
   2   8   8      101.41      105.73      3.50 o 
   3   8   8       17.72       13.02      1.53 o 
   4   8   8       30.74       36.06      4.30 o 
  -5   9   8        0.06        0.93      0.71 o 
  -4   9   8      532.60      565.55      7.71 o 
  -3   9   8      204.25      189.88      4.80 o 
  -2   9   8      376.92      366.02     16.81 o 
  -1   9   8      873.07      890.53     30.27 o 
   0   9   8      412.51      425.28      7.61 o 
   1   9   8      424.03      394.71      7.35 o 
   2   9   8        1.80        2.43      0.98 o 
   3   9   8      220.07      225.25      5.56 o 
   4   9   8      173.59      169.86      5.03 o 
  -4  10   8       37.30       52.08      2.68 o 
  -3  10   8       51.48       48.19      5.87 o 
  -2  10   8       48.14       48.48      2.54 o 
  -1  10   8        0.66        1.29      0.83 o 
   0  10   8        2.52        2.56      0.98 o 
   1  10   8       53.39       64.31      2.90 o 
   2  10   8       27.80       20.86      1.87 o 
   3  10   8       11.85       15.90      1.78 o 
  -3  11   8      374.75      387.52      7.83 o 
  -2  11   8      450.69      481.24      8.86 o 
  -1  11   8      359.80      338.75      7.12 o 
   0  11   8      262.68      242.43      9.82 o 
   1  11   8      580.23      600.01     10.12 o 
  -8   1   9      520.56      531.42      9.64 o 
  -7   1   9      656.17      665.47     10.74 o 
  -6   1   9      884.78      884.06     12.61 o 
  -5   1   9      171.00      166.28      4.31 o 
  -4   1   9     1952.68     1966.68     22.06 o 
  -3   1   9      688.28      688.22      7.58 o 
  -2   1   9     3158.67     3232.57     22.77 o 
  -1   1   9     1389.32     1421.84     11.18 o 
   0   1   9     2509.04     2440.94     17.63 o 
   1   1   9     1800.37     1776.09     19.46 o 
   2   1   9      117.70      116.72      2.55 o 
   3   1   9     2212.63     2140.06     18.82 o 
   4   1   9      290.12      285.31      4.71 o 
   5   1   9     1407.64     1350.81     10.38 o 
   6   1   9      444.44      426.87      6.57 o 
  -8   2   9        1.95        1.83      1.64 o 
  -7   2   9      151.77      138.44      4.28 o 
  -6   2   9      121.39      122.05      3.96 o 
  -5   2   9       64.19       57.84      4.84 o 
  -4   2   9        0.00       -0.01      0.48 o 
  -3   2   9        7.22        5.57      0.87 o 
  -2   2   9      978.70      946.82      8.67 o 
  -1   2   9     1127.05     1055.56      8.80 o 
   0   2   9      110.74      106.10      1.82 o 
   1   2   9        2.80        2.17      0.52 o 
   2   2   9      213.89      217.80      3.71 o 
   3   2   9      610.21      607.07      9.91 o 
   4   2   9      152.90      156.77      3.38 o 
   5   2   9       56.79       58.71      3.08 o 
   6   2   9        3.02        5.26      1.04 o 
  -7   3   9      437.89      450.92      8.42 o 
  -6   3   9      299.39      286.69      6.17 o 
  -5   3   9        8.06        4.28      0.93 o 
  -4   3   9      518.13      518.67      6.47 o 
  -3   3   9       25.87       25.90      1.29 o 
  -2   3   9     1212.71     1279.34     12.17 o 
  -1   3   9      606.16      642.87      5.40 o 
   0   3   9      256.43      266.82      3.53 o 
   1   3   9      441.40      437.28      5.62 o 
   2   3   9      198.76      199.06      3.60 o 
   3   3   9      938.30      924.25     10.64 o 
   4   3   9      178.18      190.52      3.87 o 
   5   3   9      627.16      635.63      8.24 o 
   6   3   9       81.38       76.10      2.65 o 
  -7   4   9       80.01       88.54      3.47 o 
  -6   4   9        0.20        0.28      0.63 o 
  -5   4   9        1.68        2.58      1.06 o 
  -4   4   9        0.32        3.06      2.42 o 
  -3   4   9      163.38      165.65      3.50 o 
  -2   4   9      216.69      201.29      3.43 o 
  -1   4   9       20.82       19.48      0.94 o 
   0   4   9       31.68       34.06      1.18 o 
   1   4   9       22.81       25.35      1.30 o 
   2   4   9       14.10       14.32      1.11 o 
   3   4   9        3.17        2.59      0.67 o 
   4   4   9       78.63       78.51      2.46 o 
   5   4   9        2.06        2.45      0.70 o 
   6   4   9        4.79        5.35      1.45 o 
  -7   5   9       71.24       57.38      7.69 o 
  -6   5   9      431.84      447.33      8.23 o 
  -5   5   9       42.95       52.87      4.22 o 
  -4   5   9      254.65      257.77      4.22 o 
  -3   5   9       12.02        7.65      0.87 o 
  -2   5   9      237.87      267.42      4.19 o 
  -1   5   9       10.44       17.23      2.38 o 
   0   5   9       23.06       28.58      1.15 o 
   1   5   9      272.18      283.56      4.47 o 
   2   5   9        3.68        4.43      0.75 o 
   3   5   9      308.32      314.46      5.11 o 
   4   5   9       66.01       78.11      2.82 o 
   5   5   9       77.11       68.36      2.45 o 
  -6   6   9        0.70        0.30      1.15 o 
  -5   6   9        7.77       10.26      1.59 o 
  -4   6   9       47.75       51.30      1.88 o 
  -3   6   9        8.14       11.52      1.03 o 
  -2   6   9       91.28       85.02      2.41 o 
  -1   6   9        1.96        2.25      0.62 o 
   0   6   9        0.25        1.11      0.83 o 
   1   6   9      122.01      139.68      3.09 o 
   2   6   9       90.75       99.44      2.69 o 
   3   6   9      102.29       97.47      2.77 o 
   4   6   9        9.61        8.28      1.36 o 
   5   6   9       40.41       34.04      3.51 o 
  -6   7   9      252.52      227.36      5.57 o 
  -5   7   9        3.44        4.62      2.96 o 
  -4   7   9      864.80      917.40     10.24 o 
  -3   7   9        0.46        0.30      0.52 o 
  -2   7   9       14.04       19.62      1.54 o 
  -1   7   9       20.26       25.68      1.44 o 
   0   7   9        5.91        5.94      1.07 o 
   1   7   9      517.59      521.50      8.54 o 
   2   7   9        0.14        0.65      0.69 o 
   3   7   9       26.00       24.10      1.94 o 
   4   7   9       14.16        9.49      1.46 o 
  -5   8   9       33.80       35.79      1.84 o 
  -4   8   9      124.01      122.76      3.46 o 
  -3   8   9       47.42       47.37      3.30 o 
  -2   8   9        7.08        5.95      0.92 o 
  -1   8   9        7.59        7.80      1.27 o 
   0   8   9      168.25      175.43      6.67 o 
   1   8   9       17.09       13.87      1.50 o 
   2   8   9        6.78        7.49      1.26 o 
   3   8   9        1.83        1.27      0.82 o 
   4   8   9        0.09        0.15      0.71 o 
  -4   9   9       60.71       62.52      2.39 o 
  -3   9   9       26.78       26.72      1.67 o 
  -2   9   9        9.79        3.20      1.05 o 
  -1   9   9       15.53       15.86      1.66 o 
   0   9   9        8.34        7.74      1.32 o 
   1   9   9       45.57       45.92      2.48 o 
   2   9   9        0.10        0.78      0.83 o 
   3   9   9       20.64       23.72      2.01 o 
  -3  10   9        0.87        1.81      1.00 o 
  -2  10   9      100.04      104.25      6.81 o 
  -1  10   9       42.88       44.58      2.50 o 
   0  10   9        3.66        3.45      1.10 o 
   1  10   9        5.54        4.74      1.25 o 
  -7   0  10       30.67       22.30      2.88 o 
  -6   0  10        2.23        3.38      1.37 o 
  -5   0  10       58.67       44.89      3.22 o 
  -4   0  10      540.66      526.01     12.05 o 
  -3   0  10        0.06        0.34      0.73 o 
  -2   0  10       18.97       18.21      1.30 o 
  -1   0  10       15.31       15.99      1.32 o 
   0   0  10      654.08      626.86     12.56 o 
   1   0  10     1262.45     1174.15     20.25 o 
   2   0  10       23.46       22.90      2.32 o 
   3   0  10       39.04       30.68      2.72 o 
   4   0  10      193.26      176.41      6.66 o 
   5   0  10      744.73      781.96     17.04 o 
  -7   1  10        5.90        7.31      1.40 o 
  -6   1  10      102.98      105.14      3.71 o 
  -5   1  10       14.48       15.37      2.01 o 
  -4   1  10      168.42      160.84      4.19 o 
  -3   1  10       59.21       61.10      1.90 o 
  -2   1  10       37.08       36.45      1.23 o 
  -1   1  10      176.64      172.39      2.70 o 
   0   1  10       76.51       72.74      2.53 o 
   1   1  10       48.95       40.52      1.97 o 
   2   1  10       34.88       35.37      1.90 o 
   3   1  10      203.17      198.52      4.81 o 
   4   1  10       10.55       11.37      1.45 o 
   5   1  10       23.82       24.52      1.62 o 
  -7   2  10        5.94       10.51      1.77 o 
  -6   2  10       35.95       40.14      2.39 o 
  -5   2  10       56.10       56.31      4.12 o 
  -4   2  10       21.35       16.32      1.47 o 
  -3   2  10        0.24       -0.01      0.38 o 
  -2   2  10       53.55       52.17      2.37 o 
  -1   2  10        0.56        0.54      0.37 o 
   0   2  10       26.52       23.77      1.55 o 
   1   2  10       75.32       66.65      3.89 o 
   2   2  10        6.48        6.87      1.05 o 
   3   2  10      117.32      117.70      3.09 o 
   4   2  10       37.51       43.95      1.89 o 
   5   2  10       11.92        9.21      1.16 o 
  -7   3  10        8.94       11.97      1.69 o 
  -6   3  10      302.74      281.35      7.29 o 
  -5   3  10       52.96       50.17      2.43 o 
  -4   3  10      345.18      344.72      5.15 o 
  -3   3  10       81.73       76.04      2.17 o 
  -2   3  10      241.70      217.67      4.18 o 
  -1   3  10       43.09       38.51      1.58 o 
   0   3  10       38.57       39.99      1.92 o 
   1   3  10      719.10      716.85      9.35 o 
   2   3  10      299.65      311.16      4.88 o 
   3   3  10      398.35      392.03      5.83 o 
   4   3  10       77.44       74.73      2.49 o 
   5   3  10      162.60      163.40      4.94 o 
  -7   4  10       10.71        9.96      1.59 o 
  -6   4  10        0.90        0.86      0.76 o 
  -5   4  10        0.01        1.30      2.36 o 
  -4   4  10        0.43        1.17      0.53 o 
  -3   4  10        8.33        9.07      0.92 o 
  -2   4  10        0.02        0.74      0.58 o 
  -1   4  10        0.06        0.72      0.45 o 
   0   4  10       68.62       60.61      1.90 o 
   1   4  10      129.84      123.31      4.04 o 
   2   4  10        3.26        3.47      0.71 o 
   3   4  10        8.73       10.47      1.43 o 
   4   4  10       75.30       78.67      2.57 o 
   5   4  10       89.52       80.86      2.74 o 
  -6   5  10      157.74      154.25      4.62 o 
  -5   5  10      185.03      181.11      4.85 o 
  -4   5  10      344.47      341.82      6.48 o 
  -3   5  10       53.40       51.93      2.32 o 
  -2   5  10       44.67       42.72      1.66 o 
  -1   5  10        1.72        0.97      0.50 o 
   0   5  10      282.36      286.67      4.54 o 
   1   5  10      567.59      561.47      9.44 o 
   2   5  10       89.17       87.60      4.09 o 
   3   5  10      203.40      199.01      4.11 o 
   4   5  10       95.73       92.83      2.86 o 
  -6   6  10       40.48       38.46      2.48 o 
  -5   6  10        1.53        0.77      0.73 o 
  -4   6  10        5.35        3.89      1.00 o 
  -3   6  10       22.35       25.67      1.51 o 
  -2   6  10       12.95       14.51      1.57 o 
  -1   6  10       23.38       26.40      2.43 o 
   0   6  10        2.08        4.27      0.76 o 
   1   6  10       41.11       39.64      1.74 o 
   2   6  10       24.54       22.08      1.47 o 
   3   6  10       68.35       64.59      2.36 o 
   4   6  10        1.10        0.83      0.85 o 
  -5   7  10      412.55      401.67      7.64 o 
  -4   7  10      860.62      872.78     10.03 o 
  -3   7  10        0.01        1.07      0.68 o 
  -2   7  10      500.05      486.18      9.41 o 
  -1   7  10       57.40       61.19      2.91 o 
   0   7  10      930.80      955.10     13.54 o 
   1   7  10      426.30      405.43      7.53 o 
   2   7  10      112.21      106.76      3.73 o 
   3   7  10      397.26      430.61      8.28 o 
  -4   8  10      170.66      175.56      4.17 o 
  -3   8  10        0.12        1.57      0.72 o 
  -2   8  10       47.51       55.53      2.16 o 
  -1   8  10       26.78       25.70      1.93 o 
   0   8  10        8.65        8.18      1.32 o 
   1   8  10       49.59       49.64      2.59 o 
   2   8  10        1.67        1.41      0.82 o 
   3   8  10        7.69       13.70      2.77 o 
  -3   9  10       10.37       13.27      1.37 o 
  -2   9  10     2182.99     2214.85     36.86 o 
  -1   9  10      280.44      266.51      6.07 o 
   0   9  10      944.00      898.64     34.67 o 
   1   9  10      483.05      538.30     10.84 o 
  -6   1  11      129.32      129.55      4.28 o 
  -5   1  11       88.29       90.03      3.39 o 
  -4   1  11      588.68      607.14      9.68 o 
  -3   1  11       19.70       24.83      1.79 o 
  -2   1  11     1700.06     1760.34     16.21 o 
  -1   1  11       16.02       17.31      0.96 o 
   0   1  11     1087.16     1061.05     13.41 o 
   1   1  11      104.52      105.65      3.59 o 
   2   1  11      238.50      230.58      5.32 o 
   3   1  11      605.92      583.60     11.31 o 
   4   1  11        5.66        5.17      1.59 o 
  -6   2  11       63.48       69.75      3.12 o 
  -5   2  11       50.01       43.31      3.09 o 
  -4   2  11       40.21       39.51      2.38 o 
  -3   2  11        6.68       10.90      1.03 o 
  -2   2  11       35.18       32.43      1.49 o 
  -1   2  11        1.68        1.12      0.50 o 
   0   2  11       11.04       15.07      6.12 o 
   1   2  11       13.70       13.19      2.70 o 
   2   2  11      130.69      122.77      3.77 o 
   3   2  11      143.08      132.58      4.53 o 
   4   2  11       23.83       22.96      2.36 o 
  -6   3  11       52.47       67.03      3.93 o 
  -5   3  11      352.83      357.18     12.91 o 
  -4   3  11      351.84      346.69      6.81 o 
  -3   3  11        3.32        2.45      0.64 o 
  -2   3  11      681.31      719.68      8.35 o 
  -1   3  11        0.83        2.79      0.70 o 
   0   3  11      355.49      368.13      9.51 o 
   1   3  11       95.23       96.06      3.25 o 
   2   3  11      134.31      139.06      4.12 o 
   3   3  11      484.20      508.98      9.99 o 
   4   3  11       13.83       16.10      2.70 o 
  -6   4  11        0.65        1.11      0.75 o 
  -5   4  11        9.08        8.29      2.44 o 
  -4   4  11        0.72        0.29      0.76 o 
  -3   4  11        1.38        1.46      0.68 o 
  -2   4  11       28.95       26.07      2.24 o 
  -1   4  11        9.50       10.75      1.58 o 
   0   4  11       90.32       92.16      3.13 o 
   1   4  11       11.82       13.93      1.47 o 
   2   4  11        0.31        0.56      0.70 o 
   3   4  11       52.84       59.12      2.25 o 
   4   4  11        2.10        3.08      0.83 o 
  -5   5  11      172.15      148.32      4.50 o 
  -4   5  11      422.40      450.26      6.53 o 
  -3   5  11      290.57      289.97      4.88 o 
  -2   5  11      359.22      359.45      9.55 o 
  -1   5  11      102.30      111.00      3.48 o 
   0   5  11      224.38      229.38      5.34 o 
   1   5  11      235.99      246.81      4.47 o 
   2   5  11      412.20      422.07      6.33 o 
   3   5  11      304.37      285.56      5.51 o 
  -5   6  11        0.30       -0.08      0.78 o 
  -4   6  11        2.03        1.64      0.91 o 
  -3   6  11       66.15       64.28      4.21 o 
  -2   6  11      322.10      324.61     10.71 o 
  -1   6  11        3.37        3.10      1.37 o 
   0   6  11        4.12        2.66      0.95 o 
   1   6  11        0.95        1.73      0.96 o 
   2   6  11       70.82       81.71      3.32 o 
   3   6  11        8.39        7.66      1.11 o 
  -4   7  11      282.83      260.79      6.04 o 
  -3   7  11       55.67       45.79      5.01 o 
  -2   7  11      236.16      251.91      4.63 o 
  -1   7  11       15.87       14.96      1.60 o 
   0   7  11      399.65      397.55      7.55 o 
   1   7  11      443.86      450.01      8.30 o 
   2   7  11      197.74      192.33      5.24 o 
  -3   8  11       59.32       62.56      2.41 o 
  -2   8  11       86.15       94.67      2.87 o 
  -1   8  11       27.07       33.81      2.24 o 
   0   8  11       40.08       47.89      2.67 o 
   1   8  11        0.70        1.48      1.51 o 
  -6   0  12        1.26        4.23      1.57 o 
  -5   0  12        6.14       10.48      2.14 o 
  -4   0  12       49.83       55.87      3.75 o 
  -3   0  12        6.66       10.35      1.89 o 
  -2   0  12        1.79        0.85      0.79 o 
  -1   0  12        1.85        2.20      1.05 o 
   0   0  12        1.75        0.54      0.81 o 
   1   0  12       23.74       21.88      2.38 o 
   2   0  12        1.93        0.69      0.99 o 
   3   0  12        3.72        6.41      1.71 o 
  -6   1  12        1.49        3.37      1.08 o 
  -5   1  12      158.98      151.82      4.61 o 
  -4   1  12      107.56      117.09      5.38 o 
  -3   1  12        0.04        1.15      1.24 o 
  -2   1  12        2.01        2.92      1.04 o 
  -1   1  12       30.56       34.21      2.58 o 
   0   1  12       59.11       56.62      2.47 o 
   1   1  12      106.71      112.98      3.71 o 
   2   1  12      100.08      113.27      3.75 o 
   3   1  12        0.28        1.95      0.86 o 
  -5   2  12       64.30       51.80      2.73 o 
  -4   2  12      107.93      122.18      3.94 o 
  -3   2  12       21.14       22.33      1.78 o 
  -2   2  12        1.51        0.81      0.56 o 
  -1   2  12        0.25        0.84      0.63 o 
   0   2  12      106.60      112.15      4.00 o 
   1   2  12       34.07       38.07      3.89 o 
   2   2  12       57.80       57.52      2.71 o 
   3   2  12        7.84        5.03      1.11 o 
  -5   3  12      451.65      473.11      8.91 o 
  -4   3  12      138.27      138.54      4.66 o 
  -3   3  12      107.73      105.85      2.84 o 
  -2   3  12       16.81       17.52      1.26 o 
  -1   3  12       19.39       18.65      2.34 o 
   0   3  12      265.95      285.45     21.74 o 
   1   3  12       76.01       66.71      2.87 o 
   2   3  12      214.20      200.46      7.63 o 
   3   3  12       33.89       35.09      5.91 o 
  -5   4  12      301.99      316.30      7.01 o 
  -4   4  12      324.46      308.73      6.63 o 
  -3   4  12       18.48       15.17      1.26 o 
  -2   4  12      239.19      259.41      4.59 o 
  -1   4  12       46.26       51.60      3.63 o 
   0   4  12      365.93      370.92      9.60 o 
   1   4  12       40.53       42.13      2.36 o 
   2   4  12       84.34       82.63      3.38 o 
   3   4  12       69.70       64.06      3.05 o 
  -4   5  12       56.12       60.28      2.81 o 
  -3   5  12      154.07      152.81      3.56 o 
  -2   5  12      126.83      122.83      3.63 o 
  -1   5  12       24.55       25.56      2.84 o 
   0   5  12      170.85      200.36      7.53 o 
   1   5  12      102.52      107.57      3.74 o 
   2   5  12      143.80      141.15      4.47 o 
  -3   6  12       55.29       54.91      2.17 o 
  -2   6  12      270.69      273.82      4.92 o 
  -1   6  12        2.69        3.38      1.57 o 
   0   6  12      127.35      135.50      6.22 o 
   1   6  12        4.14        2.37      1.02 o 
  -2   7  12      366.60      387.84      7.72 o 
  -1   7  12       29.03       26.99      3.18 o 
   0   7  12      702.61      712.36     16.32 o 
  -4   1  13      147.42      151.32      6.41 o 
  -3   1  13      593.21      620.37     10.02 o 
  -1   1  13      122.48      128.18      6.00 o 
   0   1  13      491.40      469.89      8.25 o 
   1   1  13       13.60       11.59      1.50 o 
   2   1  13      511.55      531.69     13.30 o 
  -4   2  13        4.47        3.57      1.12 o 
  -3   2  13       35.77       34.81      2.23 o 
  -2   2  13       71.36       71.49      4.05 o 
  -1   2  13        0.01        1.81      1.19 o 
   0   2  13        7.70        6.35      2.36 o 
   1   2  13        0.01        0.53      0.69 o 
   2   2  13       73.63       79.25      3.39 o 
  -4   3  13      279.20      288.89     12.93 o 
  -3   3  13      113.35      133.55      4.15 o 
  -2   3  13      109.15      111.06      5.30 o 
  -1   3  13       70.75       62.09      4.01 o 
   0   3  13      397.85      411.11      7.75 o 
   1   3  13       35.83       36.99      3.93 o 
  -3   4  13       67.80       69.50      3.00 o 
  -2   4  13      144.18      163.08      6.70 o 
  -1   4  13        2.26        1.41      1.25 o 
   0   4  13        3.81        6.16      1.79 o 
   1   4  13        0.64       -0.75      1.06 o 
  -2   5  13       34.25       47.36      3.67 o 
  -1   5  13        0.44        3.91      1.67 o 
                                                 
